# Supplementary material for: M-DATA: A statistical approach to jointly analyzing de novo mutations for multiple traits
Source: PLoS Genet. 2021 Nov 4;17(11):e1009849. doi: 10.1371/journal.pgen.1009849 (PMC8568192; doi:10.1371/journal.pgen.1009849)
Supplement: S3 Table — (XLSX) [file pgen.1009849.s003.xlsx]

## Sheet: S1 Table
	Gene	dn_CHD	dn_ASD	dn_BOTH	Z_CHD	Z_ASD	Z_BOTH	FDR_No_CHD	FDR_Anno_CHD	FDR_No_ASD	FDR_Anno_ASD	FDR_Single_No_CHD	FDR_Single_Anno_CHD	FDR_Single_No_ASD	FDR_Single_Anno_ASD
1	A1BG	0	0	0	0.021152	0.0393887	0.00907765	0.973046	0.953893	0.956586	0.920942	0.972132	0.960387	0.955035	0.925449
2	A1CF	0	0	0	0.0166378	0.0319437	0.00641244	0.982604	0.967138	0.971247	0.941636	0.982053	0.97209	0.970038	0.944832
3	A2M	0	0	0	0.00971029	0.0198856	0.00283425	0.985929	0.972442	0.976539	0.950123	0.985392	0.976403	0.975391	0.95252
4	A2ML1	0	1	0	0.0323078	0.150416	0.0251268	0.969493	0.859742	0.799958	0.701417	0.984368	0.975322	0.789561	0.707799
5	A3GALT2	0	0	0	0.022436	0.0414958	0.00987668	0.965895	0.943676	0.946106	0.905307	0.963951	0.949958	0.94383	0.90986
6	A4GALT	0	0	0	0.0147263	0.0285107	0.00532797	0.983712	0.969279	0.972985	0.945208	0.983143	0.97388	0.971791	0.948114
7	A4GNT	0	0	0	0.0168489	0.0322773	0.00652934	0.981804	0.966842	0.969992	0.941182	0.981249	0.971961	0.968777	0.944498
8	AAAS	0	1	0	0.0185082	0.0899301	0.0123766	0.983522	0.963913	0.833894	0.77036	0.985304	0.976653	0.818211	0.762729
9	AACS	0	0	0	0.015416	0.0297579	0.00571381	0.983362	0.968647	0.972426	0.944149	0.982794	0.973359	0.971235	0.947131
10	AADAC	0	0	0	0.0204691	0.038291	0.00866323	0.975814	0.957389	0.960803	0.926324	0.975132	0.963708	0.959409	0.930576
11	AADACL2	0	0	0	0.0194901	0.036659	0.0080696	0.978277	0.961096	0.964542	0.932133	0.977697	0.966968	0.96326	0.936116
12	AADACL3	0	0	0	0.0217914	0.0404283	0.00947191	0.969854	0.949744	0.951839	0.914616	0.968558	0.956354	0.950016	0.919269
13	AADACL4	0	0	0	0.0205644	0.0383683	0.00870947	0.974744	0.956957	0.959173	0.925951	0.973984	0.963383	0.957728	0.930378
14	AADAT	0	0	0	0.0164796	0.0318835	0.006351	0.982814	0.967391	0.971571	0.941722	0.982255	0.972302	0.970363	0.944897
15	AAED1	0	0	0	0.023101	0.042579	0.0102959	0.958605	0.933027	0.935722	0.889283	0.9547	0.937253	0.932336	0.892979
16	AAGAB	0	0	0	0.0195064	0.036605	0.00806757	0.977714	0.961034	0.963694	0.932327	0.977118	0.967021	0.962389	0.936407
17	AAK1	0	0	0	0.0131794	0.0266937	0.00461288	0.983595	0.970517	0.972795	0.946598	0.983027	0.975067	0.971603	0.949503
18	AAMDC	0	0	0	0.0210837	0.039274	0.00903522	0.973279	0.954272	0.956946	0.921555	0.972392	0.960787	0.955406	0.926067
19	AAMP	0	0	0	0.0183415	0.0350978	0.00743776	0.978547	0.964247	0.964957	0.93641	0.977978	0.970082	0.96368	0.940291
20	AANAT	0	0	0	0.0220674	0.0408972	0.00964652	0.96854	0.94747	0.949932	0.911085	0.967065	0.953993	0.947976	0.915555
21	AAR2	0	0	0	0.0214824	0.039978	0.00928869	0.972227	0.951909	0.955362	0.917589	0.971221	0.958393	0.953739	0.922032
22	AARD	0	0	0	0.0232624	0.0428554	0.0104004	0.950772	0.92872	0.925004	0.882353	0.94365	0.933252	0.920009	0.886003
23	AARS	0	0	0	0.00533079	0.0111365	0.00103643	0.986615	0.973998	0.977627	0.952758	0.986121	0.977749	0.976561	0.95502
24	AARS2	0	0	0	0.0072448	0.0148946	0.0017394	0.986305	0.973398	0.977141	0.951836	0.985794	0.977248	0.97604	0.95414
25	AARSD1	0	0	0	0.0180457	0.0342231	0.00721068	0.980759	0.964846	0.96838	0.93808	0.980212	0.970225	0.967149	0.941613
26	AASDH	0	1	0	0.0351784	0.156283	0.0275671	0.913394	0.854889	0.785687	0.695143	0.983897	0.974722	0.776653	0.703113
27	AASDHPPT	0	0	0	0.0189724	0.0358259	0.00776453	0.979359	0.962731	0.966213	0.934677	0.978819	0.968413	0.964958	0.93845
28	AASS	0	1	0	0.0231465	0.116611	0.0168497	0.983171	0.931697	0.831478	0.741303	0.985229	0.976355	0.815365	0.740678
29	AATF	0	0	0	0.017011	0.0325013	0.00661506	0.982042	0.966598	0.970364	0.940869	0.981489	0.971673	0.969155	0.944148
30	AATK	0	0	0	0.0064139	0.0135066	0.00143902	0.986381	0.973674	0.97727	0.95219	0.985875	0.977494	0.976173	0.954486
31	ABAT	0	0	0	0.00988931	0.0199771	0.00289111	0.985738	0.972359	0.97623	0.950075	0.98519	0.976363	0.975075	0.952511
32	ABCA1	0	2	0	0.00109036	0.0189426	0.000336583	0.986997	0.974718	0.975439	0.950506	0.986558	0.978483	0.973513	0.950554
33	ABCA10	0	0	0	0.00610895	0.012658	0.00130567	0.986498	0.973755	0.977454	0.952423	0.986	0.977553	0.976369	0.95468
34	ABCA12	0	0	0	0.00122524	0.0027591	7.30934e-05	0.986976	0.974706	0.9782	0.953846	0.986528	0.978435	0.977177	0.956115
35	ABCA13	0	2	0	0.000542444	0.00830086	8.84843e-05	0.987002	0.974797	0.976028	0.953244	0.986559	0.978537	0.974358	0.955495
36	ABCA2	0	3	0	0.000138371	0.0114978	2.96722e-05	0.98703	0.974865	0.971255	0.952681	0.986593	0.978597	0.963591	0.954491
37	ABCA3	0	2	0	0.00342526	0.0932724	0.00240595	0.98694	0.974395	0.946003	0.767447	0.986523	0.978443	0.847166	0.748856
38	ABCA4	0	0	0	0.000666887	0.0013215	1.98535e-05	0.986995	0.974775	0.978223	0.953982	0.986549	0.97851	0.977201	0.956242
39	ABCA5	0	0	0	0.00364823	0.00777499	0.0005359	0.986793	0.974362	0.977913	0.953311	0.98633	0.978104	0.97687	0.955576
40	ABCA6	0	0	0	0.00450155	0.00936317	0.000765685	0.986685	0.974193	0.977739	0.953087	0.986205	0.977959	0.976682	0.955358
41	ABCA7	0	1	0	0.000442818	0.00371403	3.54058e-05	0.98701	0.974811	0.978095	0.95377	0.986567	0.978543	0.977061	0.955984
42	ABCA8	0	0	0	0.00499441	0.0104159	0.000922747	0.98665	0.974086	0.97768	0.952895	0.986159	0.977843	0.976616	0.955158
43	ABCA9	0	0	0	0.00452985	0.00965809	0.000790665	0.986721	0.974185	0.977797	0.953045	0.986252	0.977939	0.976741	0.955294
44	ABCB1	0	0	0	0.00338975	0.00743165	0.000480697	0.986841	0.9744	0.977992	0.953362	0.986377	0.978132	0.97695	0.955614
45	ABCB10	0	0	0	0.00894731	0.0183727	0.00247983	0.986045	0.972777	0.976725	0.950736	0.985521	0.976684	0.975597	0.953106
46	ABCB11	0	0	0	0.0033967	0.0073849	0.000478986	0.986832	0.974397	0.977976	0.953372	0.986369	0.978133	0.976934	0.955621
47	ABCB4	0	0	0	0.00373423	0.00825532	0.000576939	0.986825	0.974346	0.977964	0.95325	0.986361	0.978075	0.976921	0.955517
48	ABCB5	0	0	0	0.0027668	0.00554893	0.00030599	0.986821	0.974493	0.977958	0.953547	0.986357	0.978247	0.976913	0.955802
49	ABCB6	0	0	0	0.00513013	0.0106979	0.000967348	0.986638	0.974053	0.97766	0.952853	0.986142	0.977806	0.976593	0.955103
50	ABCB7	0	0	0	0.00514146	0.0119542	0.00106231	0.986362	0.97405	0.977236	0.952565	0.985854	0.977861	0.976139	0.954925
51	ABCB8	0	0	0	0.00541781	0.0113586	0.00106942	0.986615	0.973974	0.977626	0.952707	0.98612	0.977719	0.97656	0.954963
52	ABCB9	0	1	0	0.0070932	0.038816	0.00330537	0.986582	0.973463	0.957518	0.923958	0.98623	0.977884	0.885466	0.78809
53	ABCC1	0	0	0	0.00141883	0.00321118	9.72596e-05	0.986968	0.974691	0.978182	0.953811	0.98652	0.978412	0.977159	0.956074
54	ABCC10	0	0	0	0.00277406	0.00599101	0.000328558	0.986875	0.974491	0.978043	0.953503	0.986418	0.978223	0.977005	0.955762
55	ABCC11	0	0	0	0.00411803	0.00863713	0.000657591	0.986736	0.97427	0.977819	0.953198	0.986269	0.978027	0.976766	0.955476
56	ABCC12	0	0	0	0.00308844	0.0065261	0.000392628	0.986833	0.974441	0.977977	0.953447	0.98637	0.97818	0.976936	0.955714
57	ABCC2	1	0	0	0.00756147	0.00607578	0.000838979	0.972498	0.973288	0.977942	0.953495	0.843965	0.975918	0.976963	0.955798
58	ABCC3	1	0	0	0.0199437	0.0055068	0.00168284	0.984729	0.959558	0.97811	0.953554	0.983021	0.804731	0.977092	0.955994
59	ABCC4	0	1	0	0.0037103	0.0230114	0.00127683	0.986873	0.974352	0.975631	0.948719	0.986429	0.978207	0.974006	0.94898
60	ABCC5	0	2	0	0.0109521	0.168013	0.00896383	0.986816	0.971844	0.842827	0.681637	0.986462	0.978212	0.820064	0.652004
61	ABCC6	0	0	0	0.00198769	0.00405876	0.000167606	0.986899	0.974609	0.978076	0.953736	0.986444	0.978339	0.977046	0.955998
62	ABCC8	0	1	0	0.00140777	0.0109337	0.00028478	0.986979	0.974692	0.977861	0.952812	0.986532	0.978436	0.976785	0.954886
63	ABCC9	0	0	0	0.00237687	0.00588886	0.000279092	0.986944	0.974549	0.978143	0.953512	0.986494	0.978255	0.977118	0.955766
64	ABCD1	0	0	0	0.00170704	0.00432543	0.000153398	0.986837	0.974655	0.977983	0.953705	0.986374	0.978398	0.976943	0.956
65	ABCD2	0	0	0	0.00678287	0.0144613	0.00159978	0.986522	0.973553	0.977491	0.951939	0.986027	0.977334	0.976408	0.954231
66	ABCD3	1	1	1	0.0641714	0.092853	0.0381053	0.885078	0.794173	0.931196	0.76815	0.83887	0.798872	0.955474	0.774642
67	ABCD4	0	0	0	0.00622291	0.0129262	0.00135085	0.986492	0.973721	0.977443	0.952336	0.985992	0.977521	0.976355	0.954614
68	ABCE1	1	1	1	0.118874	0.148072	0.0791869	0.811735	0.729216	0.830422	0.704353	0.822235	0.788347	0.837592	0.762868
69	ABCF1	0	1	0	0.0588767	0.229629	0.0498931	0.8734	0.805888	0.689317	0.564112	0.979561	0.967902	0.677269	0.574283
70	ABCF2	0	0	0	0.00648437	0.0139143	0.00148859	0.986568	0.973648	0.977557	0.952074	0.986075	0.977423	0.976486	0.954345
71	ABCF3	0	0	0	0.00444253	0.00946128	0.000763009	0.986728	0.974208	0.977808	0.953075	0.986262	0.977957	0.976752	0.95533
72	ABCG1	1	1	1	0.199105	0.215988	0.141039	0.765279	0.620838	0.777231	0.5977	0.807075	0.764453	0.824458	0.750904
73	ABCG2	0	0	0	0.0115295	0.0227204	0.0036481	0.985055	0.971541	0.975121	0.948856	0.984478	0.975717	0.973936	0.95142
74	ABCG4	0	0	0	0.0121054	0.024279	0.00399794	0.985276	0.97121	0.975479	0.948052	0.984701	0.975362	0.974299	0.950616
75	ABCG5	0	0	0	0.0119984	0.0235913	0.00388483	0.984913	0.971272	0.974899	0.948427	0.984331	0.975498	0.973711	0.951039
76	ABCG8	0	0	0	0.0118861	0.0231106	0.00379517	0.98469	0.971336	0.974539	0.948653	0.984105	0.975592	0.973346	0.951294
77	ABHD1	0	0	0	0.0177012	0.033548	0.00699651	0.980858	0.965467	0.968536	0.939268	0.980313	0.970812	0.967305	0.942795
78	ABHD10	0	0	0	0.0194451	0.0365859	0.00804286	0.978391	0.961253	0.964714	0.93238	0.977814	0.967123	0.963434	0.936372
79	ABHD11	0	0	0	0.0176525	0.033615	0.00698916	0.981429	0.965567	0.969419	0.939139	0.98088	0.970807	0.968199	0.942581
80	ABHD12	0	0	0	0.0192605	0.0362756	0.00793189	0.978755	0.961823	0.965281	0.933343	0.978198	0.96764	0.964006	0.937229
81	ABHD12B	0	0	0	0.0213878	0.0397723	0.00922256	0.971945	0.952533	0.954948	0.918967	0.970901	0.959162	0.953298	0.923459
82	ABHD13	0	0	0	0.0205554	0.0386773	0.00875197	0.971785	0.956989	0.954718	0.9246	0.97073	0.964152	0.953056	0.929421
83	ABHD14A	0	0	0	0.0209647	0.0391034	0.00896585	0.974064	0.954992	0.958143	0.922506	0.97325	0.961438	0.956672	0.926918
84	ABHD14B	0	0	0	0.0215945	0.0401602	0.0093579	0.971702	0.951217	0.954585	0.916458	0.970634	0.95769	0.95292	0.920903
85	ABHD15	0	0	0	0.0176756	0.0335868	0.00699314	0.981186	0.965518	0.969037	0.93921	0.980633	0.970804	0.967808	0.94267
86	ABHD16A	0	0	0	0.0219744	0.0409098	0.00961348	0.968198	0.948237	0.949436	0.910962	0.966673	0.955175	0.94743	0.915545
87	ABHD16B	0	0	0	0.0198034	0.0372007	0.00826119	0.977721	0.960047	0.963704	0.930445	0.977125	0.966065	0.962399	0.934492
88	ABHD17A	0	0	0	0.0199195	0.0374669	0.00834208	0.977875	0.959653	0.963933	0.929567	0.97728	0.965634	0.962637	0.933531
89	ABHD17B	0	0	0	0.0202765	0.0381728	0.00857546	0.97659	0.958238	0.961972	0.92685	0.975958	0.964514	0.960617	0.930983
90	ABHD17C	0	0	0	0.0193123	0.0368221	0.00802932	0.976469	0.961686	0.961787	0.931683	0.975831	0.968079	0.960428	0.935933
91	ABHD18	0	0	0	0.0162794	0.0312191	0.00619384	0.982641	0.967659	0.971304	0.942623	0.982087	0.972574	0.970093	0.945776
92	ABHD2	0	0	0	0.0195475	0.0370657	0.00814927	0.976529	0.960922	0.961881	0.930887	0.975895	0.967262	0.960521	0.935139
93	ABHD3	0	0	0	0.0188051	0.0355467	0.00766519	0.979826	0.963186	0.966938	0.935401	0.979283	0.968789	0.965689	0.9391
94	ABHD4	0	0	0	0.0138138	0.0270405	0.00485256	0.984388	0.970054	0.974055	0.946354	0.983802	0.974474	0.972859	0.949096
95	ABHD5	0	0	0	0.014425	0.0280756	0.00517606	0.984013	0.969555	0.973459	0.945569	0.983439	0.974085	0.972268	0.948397
96	ABHD6	0	0	0	0.0160976	0.0309976	0.00610351	0.98301	0.96789	0.971881	0.942874	0.982449	0.972729	0.970683	0.945956
97	ABHD8	0	0	0	0.0181515	0.0348548	0.00733667	0.978162	0.964636	0.964367	0.93689	0.977577	0.970526	0.963084	0.940883
98	ABI1	1	0	0	0.134529	0.0576871	0.0415529	0.790071	0.711374	0.952935	0.796687	0.777402	0.731771	0.974103	0.951946
99	ABI2	0	0	0	0.0121029	0.0244878	0.00402193	0.984807	0.971211	0.974726	0.947939	0.984226	0.975483	0.97354	0.950607
100	ABI3	0	0	0	0.0169021	0.0323264	0.00655409	0.982185	0.966769	0.970588	0.941126	0.981632	0.971797	0.969381	0.94437
101	ABI3BP	0	0	0	0.0143582	0.0280088	0.00514638	0.98411	0.969617	0.973616	0.945602	0.983534	0.974117	0.972421	0.948441
102	ABL1	0	0	0	0.00684682	0.0152532	0.00168298	0.985954	0.973537	0.976578	0.951731	0.985417	0.977448	0.975435	0.954144
103	ABL2	1	0	0	0.0988979	0.0425731	0.0278242	0.822145	0.746517	0.973833	0.8894	0.808953	0.765285	0.975576	0.952944
104	ABLIM1	0	0	0	0.00803956	0.0172995	0.00214932	0.985571	0.973116	0.975949	0.95108	0.98501	0.977115	0.9748	0.953536
105	ABLIM2	0	0	0	0.00927325	0.0187588	0.00260201	0.98587	0.972633	0.976439	0.950595	0.985328	0.976601	0.975289	0.95298
106	ABLIM3	0	0	0	0.0102011	0.0205692	0.00303844	0.985679	0.972209	0.976127	0.949818	0.985125	0.976234	0.974974	0.952277
107	ABR	0	1	0	0.0366311	0.159564	0.0288274	0.90034	0.852683	0.771774	0.691781	0.983322	0.974374	0.76237	0.699308
108	ABRA	0	0	0	0.0155646	0.0299706	0.00579045	0.983195	0.968519	0.972168	0.943965	0.982628	0.973256	0.970973	0.947004
109	ABRACL	0	0	0	0.0237261	0.0436077	0.0106955	0.942464	0.915263	0.913937	0.863521	0.930185	0.912856	0.906721	0.863893
110	ABT1	0	0	0	0.0222146	0.0411426	0.00973921	0.967601	0.946064	0.948579	0.908871	0.965961	0.952522	0.946506	0.913367
111	ABTB1	0	0	0	0.0134578	0.0263624	0.00465755	0.984482	0.970312	0.974207	0.946832	0.983896	0.974699	0.973011	0.949543
112	ABTB2	0	0	0	0.012736	0.0252264	0.00429881	0.984909	0.970832	0.974894	0.947547	0.984326	0.975085	0.973702	0.950173
113	AC002310.13	0	0	0	0.0241874	0.0443302	0.0109871	0.927834	0.897989	0.895875	0.84047	0.902603	0.881712	0.883761	0.8358
114	AC003002.4	0	0	0	0.0241173	0.0442114	0.0109412	0.93217	0.901066	0.901108	0.844863	0.911603	0.886768	0.890646	0.841111
115	AC003002.6	0	0	0	0.0234355	0.0431634	0.0105145	0.948739	0.923767	0.922308	0.874438	0.9405	0.926235	0.916817	0.876927
116	AC003006.7	0	0	0	0.0237263	0.0435845	0.010692	0.944404	0.915211	0.916506	0.863997	0.933469	0.912016	0.909831	0.864327
117	AC003043.1	0	0	0	0.0249987	0.0456321	0.0115095	0.906653	0.871448	0.871159	0.807194	0.848676	0.813239	0.849957	0.790983
118	AC003101.1	0	0	0	0.0248582	0.0454073	0.0114187	0.910848	0.875552	0.875999	0.811754	0.861315	0.825567	0.856914	0.797507
119	AC004076.9	0	0	0	0.0239686	0.0439783	0.0108471	0.937976	0.906855	0.908199	0.852361	0.922354	0.897829	0.899546	0.850186
120	AC004381.6	0	0	0	0.0193322	0.0365016	0.00799022	0.979252	0.96163	0.966044	0.932631	0.97871	0.967361	0.964789	0.936491
121	AC004466.1	0	0	0	0.024759	0.0452468	0.0113544	0.9127	0.878492	0.877964	0.81546	0.866313	0.833678	0.859791	0.802608
122	AC005358.1	0	0	0	0.0140595	0.0279147	0.00504007	0.982543	0.969882	0.971151	0.945687	0.981993	0.974617	0.969942	0.948768
123	AC006435.1	0	0	0	0.0234149	0.0430727	0.0104925	0.951288	0.924438	0.925702	0.877199	0.944442	0.926048	0.920831	0.879696
124	AC006486.9	0	0	0	0.0211608	0.0396795	0.00912441	0.969607	0.953836	0.951473	0.919504	0.968275	0.961332	0.949625	0.924383
125	AC006538.4	0	0	0	0.023987	0.0440161	0.0108602	0.935955	0.906244	0.905662	0.851478	0.918719	0.897267	0.896426	0.849324
126	AC007040.11	0	0	0	0.0224179	0.0415016	0.00987075	0.966916	0.943909	0.947563	0.90526	0.965137	0.950034	0.945422	0.909533
127	AC009065.1	0	0	0	0.0233682	0.0430129	0.0104654	0.953383	0.925875	0.928522	0.878967	0.947472	0.927891	0.924106	0.881364
128	AC009365.3	0	0	0	0.0239907	0.0440287	0.0108636	0.936262	0.906107	0.90598	0.851055	0.919195	0.896824	0.896829	0.848801
129	AC009802.1	0	0	0	0.0248829	0.045449	0.011435	0.908902	0.874268	0.87367	0.810505	0.855495	0.822431	0.85379	0.79586
130	AC010327.2	0	0	0	0.0243209	0.0445341	0.011071	0.924189	0.89187	0.891538	0.832809	0.89451	0.867236	0.87785	0.825685
131	AC010336.1	0	0	0	0.0222966	0.0412706	0.00978965	0.967064	0.945257	0.947779	0.90763	0.965314	0.951662	0.945656	0.912222
132	AC010441.1	0	0	0	0.0235203	0.043253	0.010561	0.949667	0.921139	0.923554	0.87243	0.942001	0.921092	0.918296	0.874099
133	AC010646.3	0	0	0	0.0238014	0.0437097	0.0107405	0.941631	0.912542	0.912881	0.860165	0.92878	0.907719	0.905419	0.859707
134	AC011308.1	0	0	0	0.024842	0.0453837	0.0114086	0.910044	0.876251	0.875024	0.812546	0.858938	0.827732	0.855623	0.798628
135	AC011484.1	0	0	0	0.0232253	0.0427861	0.0103755	0.956617	0.929631	0.932985	0.884065	0.952	0.932967	0.929219	0.887123
136	AC011530.4	0	0	0	0.0203541	0.0381063	0.00859395	0.975729	0.957919	0.960672	0.927124	0.97504	0.964222	0.959275	0.931421
137	AC011997.1	0	0	0	0.024406	0.0446861	0.0111281	0.922904	0.887871	0.89006	0.827541	0.891595	0.857445	0.875784	0.818282
138	AC012123.1	0	0	0	0.0239593	0.0439548	0.0108399	0.937213	0.907089	0.907226	0.853001	0.920987	0.898568	0.898361	0.85109
139	AC018470.1	0	0	0	0.015255	0.029616	0.00564278	0.983663	0.968821	0.972903	0.944303	0.983093	0.973476	0.971713	0.947226
140	AC018816.3	0	0	0	0.0249555	0.0455613	0.0114813	0.907594	0.87243	0.872281	0.808314	0.851653	0.816256	0.851582	0.792596
141	AC018867.2	0	0	0	0.024754	0.045247	0.0113525	0.912231	0.878559	0.877497	0.815376	0.865143	0.834071	0.859132	0.802725
142	AC019171.1	0	0	0	0.0237175	0.0435959	0.0106904	0.945894	0.915471	0.918449	0.863741	0.935954	0.912355	0.912217	0.863543
143	AC020922.1	0	0	0	0.0250387	0.0456946	0.0115351	0.906105	0.870834	0.870627	0.806438	0.847138	0.811165	0.849184	0.78989
144	AC022400.2	0	0	0	0.0246661	0.0450988	0.0112947	0.913279	0.879932	0.878428	0.817286	0.867461	0.838259	0.860443	0.805268
145	AC022498.1	0	0	0	0.0246064	0.0450049	0.0112565	0.915887	0.881143	0.88156	0.818985	0.87435	0.841334	0.86456	0.807177
146	AC022532.1	0	0	0	0.0222832	0.0412769	0.00978555	0.967215	0.945441	0.948	0.907598	0.965493	0.951859	0.945895	0.912145
147	AC024592.12	0	0	0	0.0242043	0.0443606	0.0109984	0.929821	0.897387	0.898255	0.839434	0.906845	0.878878	0.886943	0.834022
148	AC026202.1	0	0	0	0.0229513	0.0423031	0.0101962	0.959244	0.936298	0.93661	0.894531	0.95554	0.941588	0.933353	0.89874
149	AC026407.1	0	0	0	0.0246344	0.0450512	0.0112748	0.914689	0.880637	0.88005	0.818262	0.871236	0.840264	0.862627	0.806396
150	AC026703.1	0	0	0	0.0245997	0.0449911	0.0112517	0.91578	0.881394	0.881436	0.819304	0.874061	0.841863	0.864387	0.807839
151	AC027763.2	0	0	0	0.0240963	0.0441954	0.0109306	0.932138	0.901846	0.901068	0.845545	0.911538	0.889106	0.890595	0.841908
152	AC037199.1	0	0	0	0.0248403	0.0453767	0.0114068	0.911213	0.876321	0.876412	0.812633	0.862383	0.827089	0.8575	0.798752
153	AC037459.4	0	0	0	0.0186651	0.035211	0.0075677	0.979477	0.963562	0.966399	0.936178	0.978935	0.969187	0.965145	0.939912
154	AC040977.1	0	0	0	0.0239556	0.0439632	0.0108398	0.938105	0.907156	0.908398	0.852773	0.922592	0.898629	0.899754	0.850809
155	AC061992.1	0	0	0	0.0246989	0.0451453	0.0113149	0.913508	0.879414	0.878625	0.816627	0.867946	0.836386	0.860721	0.804353
156	AC068533.7	0	0	0	0.013559	0.0266024	0.00471869	0.984511	0.970234	0.974252	0.946654	0.983923	0.974625	0.973054	0.949365
157	AC069368.3	0	0	0	0.0177352	0.0337543	0.0070372	0.981205	0.965391	0.969066	0.938906	0.980653	0.9707	0.967837	0.94239
158	AC073342.1	0	0	0	0.02481	0.0453299	0.0113875	0.911994	0.877486	0.877227	0.814104	0.864465	0.830456	0.858752	0.800824
159	AC073569.1	0	0	0	0.0250169	0.0456605	0.0115212	0.906243	0.871065	0.87078	0.806722	0.847581	0.811949	0.849406	0.790302
160	AC073610.5	0	0	0	0.0219751	0.0409	0.00961223	0.965808	0.948225	0.945964	0.911047	0.963853	0.955649	0.943701	0.916028
161	AC079210.1	0	0	0	0.0245617	0.0449348	0.011228	0.916734	0.882139	0.882663	0.820174	0.876474	0.843939	0.865841	0.809039
162	AC079612.1	0	0	0	0.0226003	0.041776	0.00998178	0.964846	0.94168	0.944576	0.902229	0.962684	0.947598	0.942204	0.90651
163	AC087645.1	0	0	0	0.0234185	0.043118	0.010501	0.950436	0.924267	0.924549	0.875828	0.943121	0.926554	0.919472	0.878272
164	AC090616.2	0	0	0	0.0241672	0.0443139	0.0109767	0.928168	0.899042	0.896281	0.841263	0.903407	0.883714	0.884297	0.836743
165	AC093157.1	0	0	0	0.0245063	0.0448507	0.0111931	0.915994	0.883655	0.881683	0.821652	0.874638	0.84823	0.864732	0.811278
166	AC093677.1	0	0	0	0.0244373	0.0447266	0.0111467	0.919886	0.886265	0.886451	0.825175	0.884469	0.853595	0.870848	0.815661
167	AC097381.1	0	0	0	0.0234617	0.0431337	0.01052	0.949106	0.922878	0.9228	0.875238	0.941117	0.924013	0.917402	0.87786
168	AC103801.2	0	0	0	0.0248302	0.045358	0.0113999	0.911274	0.876941	0.87648	0.813502	0.862559	0.828791	0.857597	0.799855
169	AC103809.2	0	0	0	0.024071	0.0441401	0.0109121	0.933705	0.903024	0.903017	0.847495	0.914535	0.890674	0.893052	0.844299
170	AC104534.3	0	0	0	0.0188384	0.035826	0.00771699	0.978434	0.963113	0.964782	0.934674	0.977859	0.969022	0.9635	0.938637
171	AC110615.1	0	0	0	0.0244528	0.0447578	0.0111576	0.91857	0.885526	0.884856	0.824145	0.881134	0.852408	0.868723	0.814061
172	AC112205.1	0	0	0	0.024852	0.0454005	0.0114152	0.909918	0.875903	0.874883	0.812195	0.858564	0.82644	0.855422	0.798256
173	AC114494.1	0	0	0	0.0245541	0.0449246	0.0112234	0.916471	0.882385	0.882359	0.820332	0.875775	0.844617	0.865417	0.809255
174	AC121757.1	0	0	0	0.0249033	0.045477	0.0114474	0.908579	0.87376	0.87338	0.809873	0.854704	0.820347	0.853376	0.79483
175	AC129492.6	0	0	0	0.0235733	0.0433411	0.0105951	0.948463	0.919422	0.92194	0.869845	0.940046	0.918522	0.916351	0.871221
176	AC135048.1	0	0	0	0.0242164	0.0443867	0.0110072	0.928645	0.896819	0.896861	0.838497	0.90443	0.878215	0.88506	0.832885
177	AC137932.1	0	0	0	0.0249163	0.0454982	0.0114559	0.908253	0.873541	0.873016	0.8096	0.853702	0.81964	0.852749	0.79444
178	AC174470.1	0	0	0	0.0247478	0.0452351	0.0113482	0.912817	0.878625	0.878031	0.815544	0.866478	0.834267	0.859885	0.802843
179	ACAA1	0	0	0	0.00958631	0.0195333	0.00276428	0.985899	0.972493	0.976491	0.95028	0.985362	0.976463	0.975338	0.952669
180	ACAA2	0	0	0	0.0108525	0.0215905	0.00332918	0.985362	0.971889	0.975615	0.949385	0.984789	0.975992	0.974445	0.951892
181	ACACA	0	1	0	0.000591383	0.00402866	5.08209e-05	0.986997	0.974792	0.978027	0.953738	0.986552	0.978514	0.976979	0.956013
182	ACACB	0	1	0	0.000723625	0.00478883	7.26276e-05	0.987006	0.97477	0.978082	0.953667	0.986562	0.978502	0.977048	0.955854
183	ACAD10	0	1	0	0.00640734	0.0409686	0.00309162	0.986671	0.973677	0.967116	0.910493	0.986292	0.978028	0.955415	0.786141
184	ACAD11	0	0	0	0.00665954	0.0138471	0.00151957	0.986444	0.973603	0.977365	0.952089	0.985937	0.977404	0.97627	0.954383
185	ACAD8	0	0	0	0.00771081	0.0158182	0.00193037	0.986226	0.97323	0.977017	0.951553	0.985709	0.977099	0.975909	0.953867
186	ACAD9	0	0	0	0.00525508	0.0109403	0.00100781	0.986616	0.974021	0.977628	0.952808	0.986121	0.977779	0.976562	0.955067
187	ACADL	0	0	0	0.00832085	0.0171006	0.00219785	0.986139	0.973019	0.976873	0.951144	0.985617	0.976914	0.975759	0.95348
188	ACADM	0	0	0	0.00985945	0.0199128	0.0028763	0.985746	0.97238	0.976241	0.950114	0.985197	0.976372	0.975089	0.952528
189	ACADS	0	0	0	0.00660762	0.0137611	0.00150119	0.986458	0.973616	0.977387	0.952125	0.985951	0.977418	0.976296	0.954415
190	ACADSB	0	0	0	0.0104759	0.0209366	0.00315296	0.985495	0.972087	0.975826	0.949663	0.984928	0.97614	0.974664	0.952143
191	ACADVL	1	0	0	0.0458172	0.0161264	0.00783409	0.890396	0.834507	0.977506	0.951451	0.835848	0.794754	0.976692	0.955343
192	ACAN	0	0	0	0.00482148	0.0107985	0.000920199	0.986245	0.974123	0.977049	0.952839	0.985733	0.977962	0.975942	0.955171
193	ACAP1	0	0	0	0.0132918	0.0263999	0.00461144	0.984761	0.970448	0.97465	0.946812	0.984176	0.974753	0.973463	0.949469
194	ACAP2	0	0	0	0.0109928	0.0229523	0.00352217	0.984813	0.971824	0.974735	0.948754	0.984231	0.976045	0.973548	0.951407
195	ACAP3	0	0	0	0.0144644	0.0283111	0.00521891	0.984226	0.969519	0.973795	0.94538	0.983642	0.974021	0.972595	0.948208
196	ACAT1	0	0	0	0.012045	0.0239437	0.0039404	0.98512	0.971248	0.975227	0.948222	0.984543	0.97543	0.974043	0.950792
197	ACAT2	0	0	0	0.014764	0.0286951	0.00536401	0.983875	0.969259	0.97324	0.94506	0.983298	0.973834	0.972045	0.947936
198	ACBD3	1	0	0	0.187379	0.0977289	0.0752108	0.684447	0.642942	0.845842	0.762905	0.676506	0.680576	0.967997	0.941154
199	ACBD4	0	0	0	0.0206371	0.0385631	0.008765	0.975261	0.956643	0.959955	0.925081	0.97454	0.963009	0.958536	0.929411
200	ACBD5	0	0	0	0.0151502	0.0293884	0.00557884	0.983657	0.968907	0.972895	0.944519	0.983088	0.973565	0.971702	0.947432
201	ACBD6	0	0	0	0.0208013	0.0388222	0.00886379	0.97458	0.955896	0.95892	0.923952	0.973806	0.962307	0.957474	0.928282
202	ACBD7	0	0	0	0.0240662	0.0441394	0.0109102	0.933429	0.903211	0.902673	0.847545	0.913991	0.89133	0.892611	0.844363
203	ACCS	0	0	0	0.0140182	0.0273299	0.0049528	0.984191	0.969904	0.973748	0.946116	0.983612	0.974371	0.972544	0.948907
204	ACCSL	0	0	0	0.0161233	0.0309824	0.00610995	0.982856	0.96786	0.971636	0.942888	0.982297	0.972717	0.970432	0.945995
205	ACD	0	0	0	0.0198948	0.0372824	0.00830612	0.976978	0.959738	0.962569	0.930171	0.976358	0.96585	0.961226	0.93433
206	ACE	1	0	0	0.0749075	0.0295506	0.0176161	0.836933	0.773455	0.975446	0.94437	0.817727	0.779056	0.975987	0.954253
207	ACE2	0	0	0	0.00942075	0.0198354	0.0027528	0.985033	0.972574	0.975089	0.950153	0.984457	0.976696	0.973901	0.952724
208	ACER1	0	0	0	0.0214945	0.0399781	0.00929321	0.971867	0.951834	0.954831	0.917582	0.970814	0.958356	0.953175	0.922067
209	ACER2	0	0	0	0.0211601	0.0393939	0.00908139	0.972562	0.95384	0.955867	0.920911	0.971595	0.960453	0.954268	0.925503
210	ACER3	0	0	0	0.0186621	0.0356547	0.00763001	0.977529	0.963575	0.963414	0.935105	0.976927	0.969574	0.962098	0.93922
211	ACHE	1	1	1	0.30634	0.317698	0.233937	0.478942	0.330181	0.48579	0.374542	0.768776	0.712697	0.787638	0.718924
212	ACIN1	0	0	0	0.00950041	0.0201486	0.00280648	0.985132	0.972536	0.975247	0.949994	0.984555	0.976655	0.974063	0.952585
213	ACKR1	0	0	0	0.0231765	0.0426968	0.010343	0.956885	0.930965	0.933345	0.886388	0.95237	0.934798	0.929647	0.88978
214	ACKR2	0	0	0	0.0216801	0.0402723	0.00940677	0.970937	0.950639	0.953431	0.915828	0.969784	0.957155	0.951696	0.920292
215	ACKR3	0	0	0	0.0203261	0.0381736	0.00859368	0.97486	0.958034	0.959353	0.926845	0.97411	0.964602	0.957907	0.93129
216	ACKR4	0	0	0	0.0208281	0.0389091	0.00888656	0.974935	0.955756	0.959462	0.923544	0.97419	0.96211	0.95802	0.927835
217	ACLY	0	1	0	0.00679372	0.0565921	0.00386416	0.986809	0.973549	0.974012	0.797387	0.986385	0.978084	0.97166	0.778671
218	ACMSD	0	0	0	0.0165162	0.0316258	0.00632818	0.982437	0.967332	0.970982	0.942088	0.981888	0.972295	0.969774	0.945289
219	ACO1	0	0	0	0.0102876	0.0207682	0.00308357	0.98568	0.972164	0.976128	0.949745	0.985126	0.976193	0.974975	0.952188
220	ACO2	0	0	0	0.0081636	0.017337	0.00218308	0.986213	0.973071	0.976995	0.951064	0.985695	0.976956	0.975886	0.953427
221	ACOT1	0	0	0	0.016356	0.0314486	0.00625054	0.982821	0.967565	0.971581	0.942314	0.982261	0.972441	0.970373	0.945453
222	ACOT11	0	0	0	0.0138911	0.0271522	0.00489069	0.984316	0.970004	0.973939	0.946249	0.983731	0.974436	0.97274	0.949026
223	ACOT12	0	0	0	0.0171835	0.0327674	0.0067105	0.981778	0.966315	0.969954	0.940456	0.981225	0.971449	0.968738	0.943816
224	ACOT13	0	0	0	0.0235461	0.0432967	0.0105778	0.949153	0.920447	0.922864	0.871141	0.94119	0.919918	0.917477	0.872827
225	ACOT2	0	0	0	0.0154279	0.0296658	0.00570537	0.983166	0.968635	0.972124	0.944238	0.9826	0.973384	0.97093	0.947251
226	ACOT4	0	0	0	0.0159144	0.0306059	0.00599018	0.98299	0.968122	0.97185	0.943352	0.982429	0.972946	0.970652	0.946411
227	ACOT6	0	0	0	0.0233259	0.0429677	0.0104421	0.95576	0.9271	0.931812	0.879911	0.950812	0.929187	0.927838	0.882287
228	ACOT7	0	0	0	0.0190974	0.0363416	0.00788316	0.977159	0.962355	0.962849	0.933106	0.976548	0.96856	0.961512	0.937343
229	ACOT8	0	0	0	0.0156216	0.0301031	0.00582674	0.983213	0.96846	0.972195	0.943844	0.982647	0.973204	0.970999	0.946879
230	ACOT9	0	0	0	0.0199441	0.037447	0.00834807	0.977483	0.959553	0.963341	0.929644	0.97688	0.965606	0.962026	0.933685
231	ACOX1	0	0	0	0.0102369	0.020905	0.00308497	0.985746	0.972184	0.97624	0.949676	0.985197	0.976201	0.975088	0.952122
232	ACOX2	0	1	0	0.0320627	0.148826	0.0248665	0.970232	0.860449	0.800934	0.70377	0.984383	0.975314	0.79025	0.709599
233	ACOX3	0	0	0	0.0084834	0.0171586	0.00224255	0.986005	0.972967	0.976661	0.95112	0.985477	0.976881	0.975527	0.953475
234	ACOXL	0	0	0	0.0106966	0.0215332	0.00327994	0.985553	0.97197	0.97592	0.949413	0.984991	0.976027	0.974767	0.951889
235	ACP1	0	0	0	0.0216461	0.0401925	0.009382	0.970729	0.950896	0.953125	0.916306	0.969549	0.957448	0.951371	0.920835
236	ACP2	0	0	0	0.0185027	0.0350645	0.00748971	0.980415	0.963925	0.967844	0.936494	0.979866	0.969412	0.966614	0.940085
237	ACP5	0	0	0	0.0165597	0.0317728	0.00636284	0.982342	0.967272	0.970832	0.941885	0.981793	0.972264	0.969627	0.945137
238	ACP6	0	0	0	0.0203292	0.03808	0.00858099	0.976445	0.958013	0.96175	0.927216	0.975805	0.964206	0.96039	0.931408
239	ACP7	0	1	0	0.0263877	0.129815	0.0197866	0.980793	0.8688	0.81855	0.72526	0.984915	0.976046	0.805302	0.728933
240	ACPP	0	0	0	0.0193567	0.0364338	0.00798915	0.978538	0.961538	0.964944	0.932865	0.977969	0.967386	0.963666	0.936779
241	ACPT	0	0	0	0.0179978	0.0341539	0.0071843	0.980853	0.964938	0.968527	0.938177	0.980307	0.970294	0.967296	0.941709
242	ACR	0	0	0	0.0135173	0.0264883	0.00469158	0.984461	0.970267	0.974175	0.946733	0.983874	0.974659	0.972979	0.94945
243	ACRBP	0	0	0	0.0176021	0.033546	0.00696216	0.981549	0.965652	0.969603	0.93927	0.981001	0.970864	0.968384	0.942681
244	ACRC	0	0	0	0.0186292	0.0355489	0.0076033	0.976614	0.963645	0.962009	0.93539	0.975987	0.969812	0.960654	0.939576
245	ACRV1	0	0	0	0.0227782	0.042079	0.0100958	0.963585	0.938967	0.942748	0.898019	0.961096	0.944479	0.940208	0.901891
246	ACSBG1	0	0	0	0.0176197	0.0336866	0.00698786	0.981863	0.965628	0.970084	0.939039	0.981307	0.970787	0.968868	0.942397
247	ACSBG2	0	0	0	0.0179011	0.0339993	0.00712898	0.981003	0.965108	0.968757	0.9385	0.980455	0.97045	0.967523	0.941965
248	ACSF2	0	0	0	0.0144209	0.0282799	0.00520109	0.984311	0.969561	0.973932	0.945396	0.983727	0.974039	0.972733	0.94822
249	ACSF3	0	0	0	0.0143435	0.0276898	0.00510055	0.98371	0.969626	0.972981	0.94588	0.983141	0.974201	0.971787	0.948741
250	ACSL1	0	0	0	0.0135921	0.0267573	0.00474834	0.984594	0.970215	0.974388	0.946546	0.984006	0.974586	0.97319	0.949259
251	ACSL3	0	0	0	0.0148731	0.0290621	0.0054468	0.984056	0.969169	0.973528	0.944757	0.983481	0.973718	0.972335	0.947633
252	ACSL4	0	0	0	0.0138236	0.0277784	0.00494838	0.983251	0.970047	0.972255	0.945812	0.982686	0.974694	0.971063	0.948806
253	ACSL5	0	0	0	0.0158481	0.0305653	0.00596288	0.983194	0.968198	0.972167	0.943396	0.982627	0.972985	0.970972	0.946427
254	ACSL6	1	0	0	0.152194	0.0745458	0.0547634	0.761514	0.688671	0.866159	0.783687	0.751413	0.719521	0.972692	0.948282
255	ACSM1	0	0	0	0.017057	0.0325691	0.00664005	0.981956	0.966519	0.970231	0.940773	0.981404	0.971618	0.969017	0.944085
256	ACSM2A	0	0	0	0.0154736	0.029611	0.00571284	0.982844	0.968587	0.971618	0.944305	0.982285	0.973383	0.970412	0.947338
257	ACSM2B	0	0	0	0.0153922	0.0294455	0.00566446	0.982861	0.968675	0.971644	0.944466	0.982302	0.97347	0.97044	0.947494
258	ACSM3	0	0	0	0.016529	0.031698	0.00634234	0.982556	0.96731	0.971171	0.941993	0.982007	0.972255	0.969962	0.945186
259	ACSM4	0	0	0	0.0176793	0.0336934	0.0070094	0.981519	0.965508	0.969555	0.939019	0.980973	0.970763	0.968334	0.942459
260	ACSM5	0	0	0	0.0156931	0.0301353	0.00585438	0.982976	0.968376	0.971826	0.943811	0.982415	0.973167	0.97063	0.946877
261	ACSM6	0	0	0	0.0210779	0.0392714	0.00903268	0.973376	0.954319	0.957092	0.921573	0.972497	0.960814	0.955575	0.926061
262	ACSS1	0	0	0	0.014793	0.0288999	0.00539996	0.984069	0.969232	0.973549	0.944908	0.983495	0.973788	0.972356	0.947769
263	ACSS2	0	0	0	0.0130322	0.0257245	0.00444894	0.984763	0.970621	0.974654	0.947218	0.984179	0.974918	0.973467	0.949895
264	ACSS3	0	0	0	0.0146332	0.0283933	0.00528312	0.98384	0.969366	0.973184	0.945311	0.983265	0.973945	0.971989	0.948197
265	ACTA1	0	0	0	0.00674888	0.0148596	0.00162703	0.986638	0.973565	0.977661	0.951842	0.986143	0.977308	0.976594	0.954089
266	ACTA2	0	0	0	0.00622857	0.0141313	0.00145223	0.986192	0.97372	0.97696	0.952023	0.985675	0.977575	0.975852	0.954404
267	ACTB	3	1	1	0.986029	0.656237	0.655152	0.0142752	0.00648602	0.306943	0.151234	0.0165832	0.0110517	0.838418	0.763286
268	ACTBL2	0	0	0	0.0100941	0.0201834	0.00296754	0.985573	0.972264	0.975953	0.949975	0.985013	0.976301	0.974803	0.95245
269	ACTC1	0	1	0	0.0153521	0.0930298	0.0104828	0.98523	0.968724	0.852349	0.767916	0.985722	0.977314	0.832349	0.75836
270	ACTG1	1	0	0	0.0746623	0.0311054	0.0184099	0.862512	0.774186	0.976686	0.942758	0.827364	0.781385	0.976381	0.953956
271	ACTG2	0	0	0	0.00936483	0.0195758	0.00271111	0.986082	0.972597	0.976784	0.950257	0.98556	0.97651	0.975665	0.952632
272	ACTL10	0	0	0	0.0146235	0.028346	0.00527388	0.98361	0.969373	0.97282	0.945348	0.983044	0.974001	0.971626	0.948254
273	ACTL6A	0	0	0	0.00709811	0.0158066	0.00178876	0.98593	0.973462	0.97654	0.95156	0.985393	0.977373	0.975392	0.953983
274	ACTL6B	0	0	0	0.00744138	0.0159205	0.00187824	0.986479	0.97333	0.977423	0.951517	0.985979	0.977126	0.976336	0.95381
275	ACTL7A	0	0	0	0.0103285	0.0207102	0.0030881	0.985563	0.972152	0.975935	0.949766	0.985001	0.976194	0.974784	0.952232
276	ACTL7B	0	0	0	0.0099459	0.0200664	0.00291569	0.985717	0.972337	0.976192	0.950032	0.98517	0.976343	0.975038	0.952478
277	ACTL8	0	0	0	0.0126249	0.0251338	0.00425436	0.98454	0.970903	0.9743	0.947577	0.983952	0.975233	0.9731	0.950304
278	ACTL9	0	0	0	0.0105974	0.0211966	0.00321498	0.985481	0.972024	0.975803	0.949551	0.984913	0.976087	0.974638	0.95204
279	ACTN1	0	0	0	0.00397591	0.00963025	0.000697883	0.986595	0.974297	0.977595	0.953053	0.986101	0.978083	0.976526	0.95537
280	ACTN2	0	0	0	0.00524652	0.0118599	0.00107551	0.98623	0.974024	0.977024	0.952599	0.985713	0.977857	0.975914	0.954949
281	ACTN4	0	0	0	0.00456637	0.0110208	0.000889484	0.986534	0.974174	0.977508	0.95279	0.986041	0.97797	0.976426	0.955101
282	ACTR10	0	0	0	0.010038	0.0203568	0.0029717	0.985764	0.972289	0.976271	0.949905	0.985216	0.976289	0.975119	0.952357
283	ACTR1A	0	0	0	0.00711453	0.0158352	0.00179508	0.985954	0.973455	0.976579	0.951545	0.985417	0.977361	0.975436	0.953966
284	ACTR1B	0	0	0	0.00851225	0.0174986	0.00228372	0.986118	0.972953	0.976838	0.951013	0.985594	0.976847	0.975723	0.953378
285	ACTR2	0	0	0	0.00812855	0.0178919	0.00222765	0.985715	0.973081	0.976189	0.950893	0.985167	0.977063	0.975034	0.953366
286	ACTR3	0	0	0	0.00938746	0.0201937	0.00278097	0.985339	0.972586	0.975581	0.949973	0.984766	0.976665	0.974407	0.952543
287	ACTR3B	0	0	0	0.00783433	0.0172102	0.00209095	0.985724	0.973183	0.976206	0.951098	0.985177	0.977154	0.975051	0.95355
288	ACTR3C	0	0	0	0.0165883	0.0317336	0.00636708	0.982337	0.967216	0.970823	0.941942	0.981788	0.972211	0.969619	0.945171
289	ACTR5	0	0	0	0.00587585	0.0122893	0.00122972	0.986556	0.973827	0.977541	0.952493	0.986062	0.977601	0.976466	0.954761
290	ACTR6	0	1	0	0.0292666	0.130388	0.0218776	0.974485	0.864398	0.804895	0.724599	0.984532	0.975214	0.794447	0.73062
291	ACTR8	0	0	0	0.0062748	0.0132406	0.00138789	0.986537	0.97371	0.977513	0.952261	0.986044	0.977496	0.976431	0.954537
292	ACTRT1	0	0	0	0.0133071	0.0258625	0.00454906	0.984274	0.970438	0.973873	0.947136	0.98369	0.974839	0.972671	0.949877
293	ACTRT2	0	0	0	0.0114481	0.0226522	0.0036172	0.985154	0.971583	0.975282	0.948892	0.984578	0.975737	0.974099	0.951443
294	ACTRT3	1	0	0	0.146593	0.0684353	0.0500407	0.772775	0.697237	0.869316	0.788637	0.761437	0.722741	0.973211	0.949908
295	ACVR1	0	0	0	0.00977287	0.0202727	0.00289212	0.985692	0.97241	0.976148	0.949939	0.98514	0.976432	0.974995	0.952427
296	ACVR1B	0	0	0	0.00564348	0.0130542	0.00124409	0.986289	0.973906	0.977117	0.952303	0.985775	0.977724	0.976016	0.954665
297	ACVR1C	0	0	0	0.0105924	0.0214297	0.00323979	0.985658	0.972025	0.976092	0.949465	0.985102	0.976057	0.974941	0.951941
298	ACVR2A	0	0	0	0.00931895	0.0200117	0.00274403	0.985323	0.972618	0.975555	0.950057	0.98475	0.976688	0.97438	0.952629
299	ACVR2B	0	0	0	0.00648716	0.0143499	0.00152619	0.9861	0.973647	0.97681	0.951968	0.985577	0.977522	0.975697	0.95434
300	ACVRL1	0	0	0	0.00986013	0.0202702	0.00291507	0.985948	0.972378	0.976568	0.949943	0.985411	0.976331	0.975424	0.952363
301	ACY1	0	0	0	0.0140145	0.0273047	0.00494844	0.984162	0.969906	0.973702	0.946141	0.983585	0.974378	0.972501	0.948932
302	ACY3	1	0	0	0.118146	0.050848	0.0352143	0.80417	0.730194	0.967716	0.802786	0.790702	0.747647	0.974754	0.95227
303	ACYP1	0	0	0	0.0232135	0.0427772	0.0103696	0.956269	0.929953	0.932502	0.884313	0.951505	0.933613	0.928665	0.887472
304	ACYP2	0	0	0	0.023027	0.0424401	0.0102462	0.95886	0.934718	0.936081	0.892099	0.955041	0.93958	0.932742	0.896113
305	ADA	0	0	0	0.00995017	0.0200027	0.00290987	0.985686	0.972335	0.976137	0.950062	0.985132	0.976347	0.974985	0.952508
306	ADAD1	0	1	0	0.0298895	0.141489	0.0229002	0.97617	0.863215	0.807055	0.711887	0.984615	0.975588	0.796414	0.716896
307	ADAD2	0	0	0	0.00996519	0.0195923	0.00286869	0.985387	0.972329	0.975658	0.95025	0.984815	0.976397	0.974488	0.952708
308	ADAL	0	0	0	0.0152724	0.0296357	0.00565102	0.983654	0.968812	0.97289	0.944269	0.983085	0.973457	0.971697	0.947197
309	ADAM10	0	0	0	0.0112443	0.0234507	0.00365067	0.984644	0.97169	0.974466	0.948498	0.984058	0.975951	0.973267	0.951193
310	ADAM11	0	0	0	0.0153243	0.0299152	0.00570475	0.98393	0.968756	0.973332	0.944012	0.983352	0.973354	0.972138	0.946948
311	ADAM12	0	0	0	0.0111858	0.0224626	0.00352147	0.985443	0.971714	0.975747	0.948987	0.984877	0.975813	0.974579	0.951495
312	ADAM15	0	0	0	0.0146826	0.0286047	0.0053263	0.983989	0.969321	0.973424	0.945141	0.983414	0.97387	0.97223	0.948002
313	ADAM17	0	0	0	0.0102112	0.0214729	0.00313971	0.984923	0.972195	0.974916	0.949449	0.984342	0.976392	0.973727	0.952065
314	ADAM18	0	1	0	0.0465683	0.189266	0.0380022	0.887074	0.833142	0.733057	0.652428	0.981644	0.972229	0.722748	0.663736
315	ADAM19	0	0	0	0.0108347	0.0219378	0.00336367	0.985628	0.971907	0.976043	0.949213	0.98507	0.975941	0.974889	0.951689
316	ADAM2	0	0	0	0.0164477	0.0314338	0.00627907	0.982323	0.967438	0.970801	0.942333	0.981773	0.972398	0.969594	0.945547
317	ADAM20	0	0	0	0.0181185	0.0342949	0.00724613	0.980459	0.964699	0.967911	0.937961	0.979911	0.970131	0.966682	0.941527
318	ADAM21	0	0	0	0.0177146	0.0336936	0.00702159	0.981292	0.965434	0.969206	0.939017	0.980738	0.970728	0.967977	0.942481
319	ADAM22	0	0	0	0.0137403	0.0272674	0.00485832	0.984367	0.970106	0.974023	0.946176	0.983784	0.974545	0.972825	0.94896
320	ADAM23	0	0	0	0.0130748	0.0264111	0.00454611	0.983513	0.970587	0.972666	0.946803	0.982948	0.975149	0.971478	0.949697
321	ADAM28	0	0	0	0.0152785	0.0293789	0.00561897	0.983212	0.968806	0.972194	0.944523	0.982646	0.973522	0.970998	0.947514
322	ADAM29	0	0	0	0.0187216	0.0353414	0.0076063	0.979634	0.96341	0.966642	0.935871	0.979092	0.969028	0.965389	0.939616
323	ADAM30	0	0	0	0.0177569	0.033777	0.00704789	0.981282	0.965358	0.96919	0.938869	0.980728	0.970647	0.967961	0.942344
324	ADAM32	0	0	0	0.0152306	0.0294488	0.00561278	0.983495	0.968844	0.972638	0.944462	0.982932	0.97352	0.971449	0.947405
325	ADAM33	1	1	1	0.313893	0.337364	0.245919	0.397451	0.325521	0.455912	0.343341	0.758202	0.726981	0.775667	0.703939
326	ADAM7	0	0	0	0.016117	0.0308813	0.00609418	0.982643	0.967871	0.971307	0.943009	0.982089	0.972766	0.970095	0.94616
327	ADAM8	0	0	0	0.0183417	0.0347551	0.00738924	0.980487	0.964245	0.967958	0.937116	0.979941	0.969732	0.966726	0.940714
328	ADAM9	0	0	0	0.0144635	0.0283548	0.00522426	0.984229	0.96952	0.973799	0.945339	0.983644	0.974024	0.972598	0.948173
329	ADAMDEC1	0	0	0	0.0189044	0.0356581	0.00771631	0.979351	0.96293	0.966201	0.935093	0.978811	0.968589	0.964946	0.938869
330	ADAMTS1	0	0	0	0.00904455	0.0188654	0.00255501	0.985361	0.972724	0.975614	0.95055	0.984788	0.976799	0.974444	0.953046
331	ADAMTS10	0	0	0	0.00594067	0.0135942	0.0013478	0.986338	0.973804	0.977197	0.952167	0.985827	0.977624	0.976099	0.954517
332	ADAMTS12	0	0	0	0.00731302	0.0152051	0.00178316	0.986354	0.973375	0.977225	0.951752	0.985847	0.977205	0.976128	0.954042
333	ADAMTS13	0	0	0	0.00665719	0.0140544	0.00153723	0.9865	0.973604	0.97746	0.952045	0.986003	0.977386	0.976372	0.954321
334	ADAMTS14	0	0	0	0.00694024	0.0143499	0.00162372	0.986379	0.973512	0.977265	0.951966	0.985873	0.977328	0.976168	0.95427
335	ADAMTS15	0	0	0	0.00891742	0.0181555	0.00245002	0.98599	0.97279	0.976636	0.950795	0.985458	0.976711	0.9755	0.953186
336	ADAMTS16	1	0	0	0.0857843	0.0338819	0.0212573	0.836092	0.762191	0.975399	0.938713	0.817475	0.774118	0.975974	0.953934
337	ADAMTS17	0	0	0	0.00644776	0.0130643	0.00140769	0.986356	0.973661	0.977228	0.9523	0.985849	0.97749	0.97613	0.954593
338	ADAMTS18	0	0	0	0.00556387	0.0109311	0.00106175	0.986388	0.973928	0.977284	0.952814	0.985881	0.977741	0.976183	0.955082
339	ADAMTS19	0	0	0	0.00923149	0.0190459	0.00262145	0.986047	0.972654	0.976727	0.950462	0.985523	0.976573	0.975602	0.952828
340	ADAMTS2	0	0	0	0.00427997	0.00988544	0.000764589	0.986464	0.974236	0.977397	0.952998	0.985958	0.978045	0.976306	0.955327
341	ADAMTS20	0	0	0	0.00470634	0.00974091	0.000825307	0.986661	0.974146	0.977702	0.953026	0.986176	0.977918	0.97664	0.955286
342	ADAMTS3	0	0	0	0.00767443	0.0158118	0.00192147	0.986254	0.973245	0.977064	0.951554	0.985742	0.977107	0.975956	0.953862
343	ADAMTS4	0	0	0	0.0125298	0.0248475	0.00419134	0.984978	0.970956	0.975003	0.947735	0.984402	0.975193	0.973813	0.950377
344	ADAMTS5	0	0	0	0.011162	0.0223327	0.00349986	0.985392	0.97173	0.975666	0.94904	0.98482	0.975831	0.974496	0.951561
345	ADAMTS6	0	0	0	0.00680855	0.0152811	0.00167674	0.98601	0.973546	0.976669	0.95172	0.985483	0.97745	0.975535	0.954127
346	ADAMTS7	0	1	0	0.0117235	0.0693196	0.00717704	0.986119	0.971431	0.865191	0.788222	0.986032	0.977529	0.841453	0.772005
347	ADAMTS8	0	0	0	0.010433	0.0209623	0.00314427	0.985575	0.972105	0.975956	0.949645	0.985016	0.976145	0.974806	0.952114
348	ADAMTS9	0	1	0	0.00668499	0.0447973	0.0033815	0.986692	0.973592	0.968809	0.823023	0.986305	0.978017	0.960746	0.784474
349	ADAMTSL1	0	0	0	0.00569493	0.011663	0.0011446	0.986509	0.973888	0.97747	0.952646	0.98601	0.977665	0.976387	0.954916
350	ADAMTSL2	0	0	0	0.0159924	0.0308771	0.00605242	0.983206	0.968027	0.972185	0.943022	0.982639	0.972829	0.970989	0.946078
351	ADAMTSL3	0	0	0	0.00592019	0.0123908	0.00124662	0.986552	0.97381	0.977537	0.95247	0.986059	0.977586	0.976461	0.954735
352	ADAMTSL4	0	0	0	0.010416	0.0208532	0.00312752	0.985526	0.972113	0.975878	0.949709	0.984962	0.976163	0.974719	0.95217
353	ADAMTSL5	0	0	0	0.0164135	0.0313975	0.00626272	0.982398	0.967484	0.970921	0.942383	0.981847	0.972435	0.969715	0.945573
354	ADAP1	0	0	0	0.0174068	0.0334087	0.00687586	0.980447	0.965958	0.967893	0.939542	0.9799	0.971388	0.966663	0.943131
355	ADAP2	0	0	0	0.0193104	0.0364063	0.00796865	0.978938	0.961692	0.965559	0.932963	0.978384	0.967483	0.96429	0.936811
356	ADAR	0	0	0	0.00723438	0.0153315	0.00177718	0.986444	0.973403	0.977364	0.951692	0.985936	0.977209	0.976269	0.953992
357	ADARB1	0	0	0	0.00661033	0.0148575	0.00159613	0.986215	0.973614	0.976999	0.951843	0.985697	0.977474	0.97589	0.954215
358	ADARB2	0	0	0	0.00384352	0.00895643	0.000635695	0.986597	0.974326	0.977598	0.953151	0.986103	0.978107	0.976529	0.95547
359	ADAT1	1	0	0	0.134773	0.0583818	0.0420301	0.786417	0.710249	0.946058	0.795884	0.774609	0.732486	0.973939	0.95163
360	ADAT2	0	0	0	0.0213354	0.0397398	0.00919825	0.972887	0.952873	0.95635	0.919136	0.971957	0.95935	0.954788	0.923519
361	ADAT3	0	0	0	0.0205828	0.0384309	0.00872549	0.974971	0.956893	0.959517	0.925645	0.974228	0.963287	0.958077	0.930031
362	ADCK1	0	0	0	0.0132245	0.025853	0.00452296	0.984479	0.970485	0.974202	0.947139	0.983892	0.974857	0.973006	0.949855
363	ADCK2	0	0	0	0.0186297	0.0352847	0.00756582	0.980244	0.963644	0.96757	0.936006	0.979695	0.969163	0.966342	0.939663
364	ADCK3	0	0	0	0.0121252	0.0237996	0.00394638	0.984842	0.971192	0.974784	0.948311	0.98426	0.975435	0.973597	0.950927
365	ADCK4	0	0	0	0.0112415	0.0224975	0.00354115	0.98538	0.971691	0.975647	0.948964	0.984808	0.975794	0.974476	0.951486
366	ADCK5	0	0	0	0.013714	0.0270878	0.00482757	0.984652	0.97012	0.974478	0.946308	0.984066	0.974495	0.97328	0.949017
367	ADCY1	0	0	0	0.00542183	0.0128086	0.00118045	0.986405	0.973971	0.977306	0.952379	0.985897	0.977775	0.976208	0.954722
368	ADCY10	0	0	0	0.00928611	0.0188339	0.00261318	0.985901	0.97263	0.976492	0.950567	0.985363	0.976591	0.975339	0.952949
369	ADCY2	0	0	0	0.00394369	0.00973095	0.00069864	0.98664	0.974304	0.977665	0.95303	0.986148	0.97808	0.976596	0.955345
370	ADCY3	0	2	0	0.0339188	0.320812	0.0308601	0.983669	0.857307	0.538887	0.364589	0.986189	0.977628	0.420558	0.320865
371	ADCY4	0	0	0	0.00728742	0.0152454	0.00178117	0.986389	0.973382	0.977285	0.951735	0.985882	0.977204	0.976184	0.95403
372	ADCY5	0	0	0	0.00302295	0.00757518	0.00043841	0.986717	0.97445	0.97779	0.95333	0.986248	0.97821	0.976734	0.955639
373	ADCY6	0	0	0	0.00457981	0.0101496	0.000832873	0.986771	0.974169	0.977875	0.95295	0.986305	0.977907	0.976825	0.955192
374	ADCY7	0	0	0	0.00510876	0.0110342	0.000988707	0.986695	0.974063	0.977752	0.952788	0.986217	0.97779	0.976696	0.955034
375	ADCY8	0	0	0	0.00646371	0.0136791	0.00146412	0.986525	0.973657	0.977496	0.952152	0.986032	0.977442	0.976414	0.954425
376	ADCY9	0	1	0	0.00303274	0.0292417	0.00122775	0.986716	0.974447	0.970098	0.944626	0.986314	0.97835	0.964109	0.940973
377	ADCYAP1	0	0	0	0.0202614	0.038011	0.00854613	0.973495	0.958298	0.957276	0.927508	0.972627	0.965096	0.955763	0.932161
378	ADCYAP1R1	0	0	0	0.0165248	0.0317979	0.00635457	0.98282	0.967317	0.971579	0.941846	0.98226	0.972219	0.970372	0.944996
379	ADD1	0	0	0	0.0159386	0.0311198	0.00606708	0.980918	0.968091	0.968625	0.942739	0.980371	0.973275	0.967394	0.946172
380	ADD2	0	0	0	0.0145677	0.0289774	0.0053375	0.98256	0.969419	0.971176	0.944842	0.98201	0.974259	0.969967	0.947935
381	ADD3	0	0	0	0.0157279	0.0307181	0.00594362	0.98096	0.968337	0.968693	0.94323	0.980413	0.973474	0.967459	0.946586
382	ADGB	0	0	0	0.0109483	0.021915	0.00339256	0.985435	0.971847	0.975735	0.949233	0.98487	0.97592	0.974567	0.951737
383	ADGRA1	0	0	0	0.014992	0.0289979	0.00547657	0.983591	0.969055	0.972789	0.944823	0.983023	0.973694	0.971597	0.947752
384	ADGRA2	0	0	0	0.0121018	0.0238974	0.00395135	0.984975	0.971212	0.974999	0.948263	0.984399	0.975424	0.973807	0.950856
385	ADGRB1	1	1	1	0.228401	0.24475	0.166143	0.735232	0.548705	0.744576	0.520836	0.796488	0.752343	0.81605	0.741146
386	ADGRB2	0	0	0	0.00949122	0.019131	0.00269688	0.985788	0.972542	0.976307	0.95043	0.985242	0.976524	0.975158	0.952833
387	ADGRB3	0	1	0	0.0188499	0.117593	0.0138649	0.982649	0.963077	0.828032	0.740433	0.985155	0.977281	0.812864	0.737033
388	ADGRD1	0	0	0	0.0138259	0.0269601	0.0048461	0.984245	0.970044	0.973824	0.946405	0.983663	0.974488	0.972625	0.949168
389	ADGRE1	0	0	0	0.0125419	0.0246852	0.00417522	0.9848	0.970946	0.974715	0.947824	0.984218	0.975217	0.973528	0.950468
390	ADGRE2	0	0	0	0.0134426	0.0262845	0.00464315	0.984433	0.970323	0.97413	0.946882	0.983849	0.974716	0.972935	0.949597
391	ADGRE3	0	0	0	0.0163698	0.0313741	0.00624501	0.982573	0.967539	0.971196	0.942404	0.982021	0.972462	0.969987	0.945584
392	ADGRE5	0	0	0	0.0136132	0.0265855	0.00473321	0.984358	0.970199	0.974007	0.946666	0.983774	0.974618	0.97281	0.949393
393	ADGRF1	0	0	0	0.0176713	0.0335897	0.00699209	0.981231	0.96553	0.969109	0.9392	0.980678	0.970806	0.967879	0.942657
394	ADGRF2	0	0	0	0.0196302	0.0368765	0.00815152	0.977876	0.960682	0.963936	0.931511	0.977282	0.966643	0.96264	0.93551
395	ADGRF3	0	0	0	0.0152435	0.0294341	0.00561501	0.983434	0.968837	0.97254	0.944474	0.982867	0.973519	0.971352	0.947427
396	ADGRF4	0	0	0	0.0192567	0.036254	0.00792739	0.978663	0.961833	0.965139	0.93345	0.9781	0.967671	0.963863	0.937309
397	ADGRF5	0	0	0	0.0156065	0.0300617	0.00581628	0.983197	0.968477	0.972171	0.943887	0.982631	0.97322	0.970975	0.94692
398	ADGRG2	0	0	0	0.0162463	0.0311624	0.00617514	0.982676	0.967715	0.971355	0.942688	0.982121	0.972607	0.970146	0.945814
399	ADGRG3	0	0	0	0.019013	0.0358468	0.00778192	0.979164	0.962613	0.965909	0.9346	0.97862	0.968314	0.964645	0.93841
400	ADGRG4	0	0	0	0.0116162	0.0230234	0.00370825	0.985151	0.97149	0.975278	0.948706	0.984574	0.975644	0.974094	0.95128
401	ADGRG5	0	0	0	0.0193631	0.0364315	0.0079911	0.978445	0.961523	0.9648	0.932871	0.977872	0.967382	0.963519	0.936808
402	ADGRG6	0	0	0	0.0145549	0.028237	0.00523801	0.983858	0.969436	0.97321	0.945435	0.983281	0.974007	0.972016	0.948288
403	ADGRG7	0	0	0	0.0180039	0.0341518	0.00718612	0.980811	0.964916	0.968462	0.938188	0.980265	0.970293	0.967231	0.941718
404	ADGRL1	0	1	0	0.00442565	0.0532558	0.00247138	0.986743	0.974211	0.971393	0.800256	0.986339	0.9783	0.966991	0.780324
405	ADGRL2	0	1	0	0.0148379	0.0858837	0.00983855	0.985549	0.969207	0.857286	0.774891	0.985828	0.977295	0.835096	0.763564
406	ADGRL3	0	0	0	0.0059186	0.0122937	0.00123834	0.986524	0.973813	0.977494	0.952489	0.98603	0.977596	0.976412	0.954766
407	ADGRL4	0	0	0	0.017855	0.0339004	0.00709911	0.980987	0.965195	0.968734	0.938688	0.980439	0.970537	0.967499	0.942164
408	ADGRV1	0	0	0	0.00283278	0.00600522	0.000335892	0.986858	0.974482	0.978018	0.953499	0.986399	0.978218	0.976978	0.95576
409	ADH1A	0	0	0	0.0217216	0.0403279	0.00943064	0.970537	0.9503	0.952834	0.915428	0.969332	0.956824	0.951074	0.919949
410	ADH1B	0	0	0	0.021546	0.0400217	0.00931894	0.971155	0.951517	0.953756	0.917342	0.970029	0.958141	0.952061	0.92191
411	ADH4	0	0	0	0.0216814	0.0402633	0.00940586	0.970753	0.950624	0.953162	0.915867	0.969576	0.957191	0.95141	0.920408
412	ADH5	0	0	0	0.0211505	0.039446	0.00908565	0.973758	0.953905	0.957681	0.920654	0.972918	0.960305	0.956189	0.924997
413	ADH6	0	0	0	0.0220447	0.0408808	0.00963549	0.969148	0.947687	0.950804	0.911188	0.96776	0.95418	0.948918	0.915584
414	ADH7	0	0	0	0.0217423	0.0403339	0.0094393	0.970036	0.950122	0.952109	0.915373	0.968765	0.956745	0.950298	0.920004
415	ADHFE1	0	0	0	0.0169191	0.0323059	0.00655699	0.982023	0.966737	0.970335	0.94114	0.981471	0.971796	0.969123	0.944429
416	ADI1	0	0	0	0.0209013	0.038992	0.00892583	0.974241	0.955327	0.958414	0.923014	0.97344	0.961747	0.956946	0.927458
417	ADIG	0	0	0	0.0241078	0.0442005	0.0109359	0.933306	0.901497	0.902481	0.845336	0.913747	0.887245	0.892414	0.841445
418	ADIPOQ	0	1	0	0.0485541	0.192129	0.0397068	0.880636	0.828771	0.714114	0.649168	0.980893	0.971129	0.70263	0.655958
419	ADIPOR1	0	0	0	0.0143703	0.0285917	0.00522486	0.983489	0.969604	0.972627	0.945148	0.982924	0.974262	0.971439	0.948135
420	ADIPOR2	0	0	0	0.0162459	0.0316045	0.00623478	0.982638	0.967717	0.9713	0.942113	0.982085	0.972654	0.970089	0.945315
421	ADIRF	0	0	0	0.0242868	0.0444893	0.0110507	0.926497	0.893571	0.894258	0.834911	0.899663	0.870968	0.881557	0.82812
422	ADK	0	0	0	0.0149539	0.029132	0.00548192	0.983922	0.96909	0.973318	0.944704	0.983344	0.973676	0.972125	0.947606
423	ADM	0	0	0	0.0218078	0.0404701	0.00948439	0.969796	0.949624	0.951754	0.914369	0.968492	0.956261	0.949919	0.918951
424	ADM2	0	0	0	0.0226251	0.0418077	0.00999604	0.964175	0.941417	0.943598	0.901822	0.961852	0.947339	0.941152	0.906181
425	ADM5	0	0	0	0.0226705	0.0419479	0.0100348	0.961498	0.94076	0.939812	0.899811	0.9585	0.947329	0.936944	0.904434
426	ADNP	0	4	0	0.162198	0.999215	0.162192	0.736844	0.676673	0.00191465	0.00017007	0.983553	0.975688	0.0019755	0.000152075
427	ADNP2	0	0	0	0.0156004	0.0303784	0.00585646	0.981827	0.968482	0.970028	0.943574	0.981273	0.973472	0.968813	0.946827
428	ADO	0	0	0	0.0208821	0.0391286	0.00893914	0.972804	0.95545	0.956227	0.922385	0.971864	0.962313	0.95465	0.927035
429	ADORA1	0	0	0	0.0200788	0.0377807	0.00844583	0.977883	0.959034	0.963946	0.92844	0.977288	0.965015	0.96265	0.932426
430	ADORA2A	0	0	0	0.0175376	0.0337079	0.00696249	0.980324	0.965768	0.9677	0.938983	0.979776	0.97123	0.966469	0.942631
431	ADORA2B	0	0	0	0.020212	0.0378387	0.00850276	0.976362	0.958498	0.961623	0.928214	0.975719	0.964694	0.960256	0.932435
432	ADORA3	0	0	0	0.0191051	0.0359842	0.00783444	0.978883	0.962324	0.965477	0.934204	0.978329	0.968093	0.964204	0.938078
433	ADPGK	0	0	0	0.0201134	0.0377488	0.00845374	0.977193	0.958915	0.962901	0.92856	0.976585	0.964985	0.961566	0.932672
434	ADPRH	0	0	0	0.0214406	0.0398772	0.00925796	0.971963	0.952204	0.954976	0.918299	0.970922	0.958757	0.953328	0.922761
435	ADPRHL1	0	0	0	0.0206628	0.0386079	0.00878109	0.975201	0.956524	0.959862	0.924937	0.974474	0.962899	0.958434	0.929274
436	ADPRHL2	0	0	0	0.0215381	0.0400441	0.00931938	0.971622	0.951569	0.954465	0.917196	0.970548	0.958118	0.952799	0.921628
437	ADPRM	0	1	0	0.0431609	0.181843	0.0349653	0.897413	0.840191	0.763695	0.663863	0.982925	0.973294	0.753396	0.672097
438	ADRA1A	0	0	0	0.0155188	0.0299086	0.00576727	0.983254	0.968557	0.972261	0.944025	0.982689	0.973298	0.971068	0.947035
439	ADRA1B	0	0	0	0.0187848	0.0356016	0.00766589	0.979689	0.963245	0.966725	0.935237	0.979146	0.968895	0.965474	0.938982
440	ADRA1D	0	0	0	0.0171437	0.0327583	0.00669568	0.981989	0.966368	0.970284	0.940472	0.981438	0.971469	0.969069	0.943804
441	ADRA2A	0	0	0	0.0174143	0.0333404	0.00686896	0.982071	0.965946	0.970409	0.939651	0.981519	0.971094	0.969204	0.942948
442	ADRA2B	0	0	0	0.016419	0.0315001	0.00627858	0.982627	0.967477	0.971282	0.942262	0.982074	0.972385	0.970071	0.945419
443	ADRA2C	0	0	0	0.0159239	0.0309985	0.00604596	0.982357	0.968106	0.970855	0.942872	0.981807	0.973075	0.969651	0.946105
444	ADRB1	0	0	0	0.0174673	0.0334184	0.00689801	0.98198	0.965876	0.970269	0.93952	0.981427	0.971033	0.969054	0.942836
445	ADRB2	0	0	0	0.0186019	0.0354216	0.00757552	0.978701	0.963703	0.965198	0.935696	0.978143	0.969507	0.963923	0.9396
446	ADRB3	0	0	0	0.0186327	0.0352448	0.00756114	0.980043	0.963631	0.967267	0.936104	0.979497	0.969183	0.966031	0.939784
447	ADRBK1	0	0	0	0.012912	0.0263242	0.00448541	0.983869	0.970719	0.97323	0.946857	0.983292	0.975196	0.972034	0.949719
448	ADRBK2	0	0	0	0.0143169	0.0284985	0.00519588	0.983398	0.969658	0.972482	0.945223	0.98283	0.974326	0.971297	0.948225
449	ADRM1	0	0	0	0.0145592	0.0288721	0.00532127	0.982374	0.96943	0.97088	0.944929	0.981823	0.974289	0.969677	0.948051
450	ADSL	0	0	0	0.00644408	0.0134855	0.00144342	0.986493	0.973665	0.977444	0.952204	0.985993	0.977461	0.976356	0.954464
451	ADSS	0	1	0	0.052897	0.225369	0.0448109	0.888902	0.819543	0.73808	0.576541	0.981858	0.972438	0.727794	0.559847
452	ADSSL1	0	0	0	0.0127932	0.025128	0.00430383	0.984696	0.970794	0.974549	0.947584	0.984112	0.975087	0.973357	0.95025
453	ADTRP	0	1	0	0.0841372	0.318609	0.0752915	0.843535	0.762984	0.566156	0.370624	0.966636	0.953253	0.534618	0.355668
454	AEBP1	0	0	0	0.0050609	0.0107823	0.000961488	0.986678	0.974076	0.977726	0.952841	0.986197	0.977807	0.976666	0.955083
455	AEBP2	0	0	0	0.0129493	0.0262417	0.00448693	0.983634	0.970693	0.972859	0.946916	0.983067	0.975204	0.971666	0.949788
456	AEN	0	0	0	0.0210012	0.0391449	0.00898546	0.973658	0.954793	0.957525	0.92228	0.972806	0.961282	0.956023	0.926733
457	AES	0	0	0	0.0202287	0.0382005	0.00856207	0.973186	0.958435	0.95681	0.9267	0.972288	0.965346	0.955261	0.931443
458	AF196779.12	0	0	0	0.0167307	0.0325527	0.0065269	0.980502	0.967017	0.967984	0.940797	0.979956	0.972405	0.96675	0.944343
459	AFAP1	0	0	0	0.0167936	0.0319998	0.00647249	0.981895	0.966927	0.970135	0.941578	0.981338	0.972001	0.968919	0.944861
460	AFAP1L1	0	1	0	0.0372736	0.164045	0.0295417	0.905199	0.851211	0.783587	0.687037	0.983817	0.974419	0.774273	0.693776
461	AFAP1L2	0	0	0	0.0178741	0.0339965	0.00711926	0.981188	0.965161	0.969039	0.938508	0.980634	0.970478	0.96781	0.941939
462	AFF1	0	0	0	0.00770767	0.0161577	0.00196193	0.98566	0.973234	0.976096	0.95144	0.985106	0.977214	0.974945	0.953875
463	AFF2	0	0	0	0.00698805	0.0153062	0.00171948	0.985808	0.973501	0.976337	0.951701	0.985261	0.977426	0.975186	0.954139
464	AFF3	0	0	0	0.00602065	0.0134822	0.00135555	0.986073	0.973788	0.976771	0.952207	0.985552	0.977655	0.975652	0.95458
465	AFF4	0	0	0	0.00711147	0.0157456	0.00178645	0.985877	0.973458	0.976451	0.951584	0.985337	0.977375	0.975303	0.954006
466	AFG3L2	0	0	0	0.00590042	0.0126579	0.00126451	0.98663	0.973819	0.977648	0.952425	0.986133	0.977571	0.976581	0.954655
467	AFM	0	1	0	0.0483859	0.192732	0.0396071	0.881292	0.829036	0.715677	0.647046	0.980963	0.971372	0.704338	0.652341
468	AFMID	0	0	0	0.0200064	0.03751	0.00837986	0.977013	0.959323	0.962622	0.92937	0.976394	0.965413	0.961284	0.9335
469	AFP	0	0	0	0.0159229	0.0306292	0.00599611	0.983001	0.968108	0.971866	0.943322	0.982439	0.972934	0.970669	0.946394
470	AFTPH	0	0	0	0.0163064	0.0317258	0.00627144	0.980442	0.967622	0.967886	0.941957	0.979895	0.972953	0.966656	0.945481
471	AGA	0	0	0	0.0139216	0.0270647	0.00488898	0.984104	0.969983	0.973606	0.946334	0.983526	0.974443	0.97241	0.949115
472	AGAP1	0	0	0	0.00609728	0.0135529	0.00137723	0.986023	0.973762	0.97669	0.952179	0.985498	0.97764	0.975559	0.954568
473	AGAP2	0	1	0	0.0226802	0.128414	0.0170464	0.980572	0.940613	0.817599	0.726898	0.984892	0.976841	0.804849	0.728084
474	AGAP2-AS1	0	0	0	0.0200921	0.0378169	0.00845598	0.977889	0.959007	0.963955	0.928306	0.977295	0.964958	0.96266	0.932269
475	AGAP3	0	0	0	0.00795443	0.017384	0.00213656	0.985768	0.973143	0.976278	0.95104	0.98522	0.977114	0.975127	0.953492
476	AGAP4	0	0	0	0.0200479	0.0375668	0.00840322	0.976809	0.959155	0.96231	0.929168	0.976186	0.96527	0.960959	0.933325
477	AGAP5	0	0	0	0.0199287	0.0374118	0.00833736	0.977426	0.959622	0.963256	0.929785	0.976824	0.965675	0.96194	0.933826
478	AGAP6	0	0	0	0.0246922	0.0451333	0.0113103	0.913622	0.879479	0.878756	0.816793	0.868267	0.836764	0.860905	0.804583
479	AGAP7	0	0	0	0.0199115	0.0372442	0.00830651	0.976178	0.959679	0.961347	0.930305	0.975523	0.965919	0.959968	0.934554
480	AGAP8	0	0	0	0.0199016	0.0372474	0.00830345	0.976598	0.95971	0.961984	0.930289	0.975966	0.965886	0.960628	0.934495
481	AGBL1	0	0	0	0.0138839	0.0267476	0.00483681	0.983783	0.970009	0.973092	0.946555	0.983208	0.974522	0.971898	0.949362
482	AGBL2	0	0	0	0.0159997	0.0308797	0.00605519	0.983189	0.968023	0.972159	0.943011	0.982622	0.972812	0.970964	0.94608
483	AGBL3	0	0	0	0.0159881	0.030952	0.00606107	0.983356	0.968035	0.972417	0.942939	0.982789	0.972799	0.971225	0.945945
484	AGBL4	0	0	0	0.0179983	0.0342678	0.00720055	0.981281	0.964935	0.969189	0.938	0.980727	0.97023	0.96796	0.941489
485	AGBL5	0	0	0	0.0141607	0.027731	0.00504859	0.984317	0.96979	0.973942	0.945852	0.983732	0.974245	0.972743	0.94863
486	AGER	0	0	0	0.0247244	0.0451913	0.0113321	0.913222	0.878823	0.878362	0.815796	0.867298	0.834657	0.860351	0.803194
487	AGFG1	0	0	0	0.0183338	0.0351453	0.00744174	0.977685	0.964276	0.963649	0.9363	0.977087	0.970232	0.962344	0.940301
488	AGFG2	0	0	0	0.0218058	0.0405055	0.00948899	0.970746	0.949646	0.953151	0.914178	0.969568	0.956117	0.951399	0.918552
489	AGGF1	0	0	0	0.0129586	0.0254526	0.00439322	0.98467	0.970686	0.974506	0.947391	0.984082	0.974987	0.973308	0.950064
490	AGK	0	0	0	0.0187583	0.0354847	0.00763978	0.979987	0.963303	0.967183	0.935552	0.979439	0.968876	0.965942	0.939225
491	AGL	0	0	0	0.0040618	0.00847326	0.00063858	0.986734	0.974287	0.977816	0.953215	0.986267	0.978038	0.976761	0.955496
492	AGMAT	0	0	0	0.0143115	0.027924	0.00512075	0.984134	0.969664	0.973656	0.945683	0.983557	0.97415	0.972458	0.948496
493	AGMO	0	1	0	0.0534436	0.226993	0.0453309	0.88311	0.818499	0.720963	0.571958	0.981256	0.972571	0.710482	0.5651
494	AGO1	0	0	0	0.0125374	0.0260604	0.00433857	0.984488	0.97095	0.974215	0.947021	0.983901	0.975319	0.973019	0.949805
495	AGO2	1	0	0	0.172473	0.0821969	0.0626206	0.750795	0.66612	0.86298	0.778954	0.74173	0.692409	0.972085	0.948266
496	AGO3	0	0	0	0.0129332	0.0266653	0.00453297	0.984235	0.970703	0.973809	0.946621	0.983653	0.975131	0.972609	0.949434
497	AGO4	0	0	0	0.0128802	0.0263553	0.00447934	0.983988	0.970736	0.973423	0.946833	0.983413	0.975197	0.972229	0.949686
498	AGPAT1	0	0	0	0.0220293	0.0410669	0.00965793	0.964524	0.947797	0.944102	0.9096	0.962289	0.955423	0.941704	0.914719
499	AGPAT2	0	0	0	0.0123286	0.0241894	0.00405245	0.984777	0.97108	0.974676	0.948089	0.984193	0.975338	0.973488	0.950718
500	AGPAT3	0	0	0	0.00951872	0.0202405	0.00282092	0.985169	0.972528	0.975309	0.949952	0.984593	0.976641	0.974127	0.95254
501	AGPAT4	0	0	0	0.0136738	0.0270689	0.00481271	0.984567	0.970147	0.974345	0.946328	0.983979	0.974544	0.973149	0.94905
502	AGPAT5	0	0	0	0.0129128	0.0250937	0.00433514	0.984402	0.970717	0.97408	0.947613	0.983818	0.975059	0.972883	0.95032
503	AGPS	1	0	0	0.0638648	0.0215458	0.0122223	0.860583	0.79555	0.976619	0.94941	0.826404	0.784733	0.976361	0.955155
504	AGR2	0	0	0	0.0228272	0.0421565	0.0101264	0.962988	0.938345	0.941909	0.896904	0.960373	0.943769	0.939293	0.900882
505	AGR3	0	0	0	0.0227263	0.0419376	0.0100544	0.962177	0.939832	0.94079	0.899952	0.959375	0.945699	0.93802	0.90439
506	AGRN	0	1	0	0.0044417	0.0384188	0.00209278	0.986842	0.974209	0.974947	0.925704	0.986411	0.978231	0.973078	0.787396
507	AGRP	0	0	0	0.0237289	0.0435983	0.0106952	0.945046	0.91508	0.917328	0.863631	0.934567	0.911845	0.91083	0.863631
508	AGT	0	0	0	0.0153981	0.0296766	0.00569719	0.983281	0.968666	0.972301	0.944226	0.982717	0.973391	0.971109	0.947223
509	AGTPBP1	0	0	0	0.0135834	0.0270264	0.00477931	0.984129	0.970222	0.973648	0.946365	0.983552	0.974697	0.972451	0.949174
510	AGTR1	0	0	0	0.0202849	0.0379913	0.00855176	0.976437	0.958206	0.961738	0.927603	0.975798	0.964418	0.960378	0.931771
511	AGTR2	0	0	0	0.0201961	0.0378128	0.00849315	0.976364	0.958565	0.961626	0.928327	0.975721	0.964773	0.960259	0.932521
512	AGTRAP	0	0	0	0.0227308	0.042008	0.0100669	0.962018	0.939736	0.940562	0.899022	0.959173	0.945798	0.937767	0.903358
513	AGXT	0	0	0	0.0105071	0.0209588	0.00316383	0.985462	0.972067	0.975773	0.949647	0.984894	0.976134	0.974606	0.952136
514	AGXT2	0	0	0	0.0143273	0.0277484	0.00510307	0.983856	0.969644	0.973207	0.945838	0.983279	0.974193	0.972012	0.948678
515	AHCTF1	0	0	0	0.00616719	0.013382	0.00137769	0.985861	0.973737	0.976425	0.952229	0.98532	0.977647	0.975275	0.954617
516	AHCY	0	0	0	0.0102139	0.0207694	0.00306391	0.985728	0.972193	0.976212	0.949743	0.985181	0.976213	0.975057	0.952184
517	AHCYL1	0	0	0	0.00775633	0.0172594	0.00207649	0.985863	0.973223	0.976428	0.951087	0.985322	0.977159	0.975278	0.953524
518	AHCYL2	0	0	0	0.00786854	0.0172257	0.00210072	0.9857	0.973177	0.976163	0.951096	0.985148	0.977149	0.975008	0.953542
519	AHDC1	0	1	0	0.045062	0.203242	0.037478	0.89122	0.836808	0.745427	0.625053	0.982159	0.9742	0.735328	0.61763
520	AHI1	0	0	0	0.0121155	0.0239163	0.00395758	0.984961	0.971201	0.974978	0.948249	0.984384	0.975419	0.973784	0.950845
521	AHNAK	2	0	0	0.826082	0.215674	0.213141	0.157671	0.0560982	0.758153	0.599579	0.134163	0.0476772	0.97393	0.953828
522	AHNAK2	0	0	0	0.00517388	0.00872219	0.000820129	0.985789	0.974041	0.976308	0.95318	0.985243	0.977948	0.975159	0.955508
523	AHR	0	0	0	0.0126807	0.0255639	0.00432314	0.983486	0.970865	0.972622	0.947309	0.982921	0.975363	0.971433	0.950205
524	AHRR	0	0	0	0.0155364	0.0300013	0.00578536	0.983346	0.968537	0.972401	0.94394	0.982778	0.973259	0.971209	0.946956
525	AHSA1	0	0	0	0.015255	0.0300828	0.00570405	0.981849	0.968823	0.970064	0.94387	0.981294	0.973777	0.968846	0.947081
526	AHSA2	0	0	0	0.0235794	0.0433298	0.0105957	0.946744	0.919239	0.919602	0.870197	0.937327	0.918591	0.913663	0.871995
527	AHSG	0	0	0	0.0224375	0.0414834	0.00987537	0.965449	0.943668	0.945442	0.905482	0.963425	0.95	0.943141	0.910063
528	AHSP	0	0	0	0.0234498	0.0431335	0.0105154	0.950888	0.923237	0.925161	0.875266	0.943824	0.924243	0.920194	0.877541
529	AICDA	0	0	0	0.0200059	0.0375933	0.00839189	0.97765	0.959325	0.963595	0.929064	0.977051	0.965301	0.962286	0.933133
530	AIDA	0	0	0	0.0221443	0.0410573	0.00969978	0.9688	0.946756	0.950302	0.909739	0.967357	0.953108	0.948381	0.914027
531	AIF1	0	0	0	0.0241826	0.0443236	0.0109842	0.931153	0.898202	0.899892	0.840754	0.909605	0.880725	0.889073	0.835434
532	AIF1L	0	0	0	0.0227587	0.0420292	0.0100808	0.963116	0.939296	0.942084	0.898833	0.960525	0.944922	0.939486	0.902913
533	AIFM1	1	0	0	0.120289	0.0475137	0.0333819	0.800947	0.727571	0.966373	0.804329	0.788521	0.741473	0.974656	0.953262
534	AIFM2	0	0	0	0.0201418	0.0377474	0.00846383	0.976753	0.958783	0.962224	0.928569	0.97613	0.964928	0.960872	0.932749
535	AIFM3	0	1	0	0.0370937	0.160849	0.0292426	0.904205	0.851409	0.781051	0.690501	0.9837	0.97428	0.771632	0.698444
536	AIG1	0	0	0	0.0221503	0.0410372	0.00969897	0.968163	0.946691	0.949384	0.909868	0.966626	0.95317	0.947373	0.914401
537	AIM1	0	0	0	0.00746637	0.0152957	0.00182575	0.986251	0.973318	0.97706	0.951713	0.985739	0.977179	0.975952	0.954033
538	AIM1L	0	0	0	0.0107007	0.0215943	0.00328796	0.985589	0.971967	0.975978	0.949383	0.98503	0.976014	0.974827	0.951857
539	AIM2	0	0	0	0.0228466	0.0421803	0.0101374	0.962532	0.938011	0.941277	0.896575	0.959816	0.943472	0.938583	0.900499
540	AIMP1	0	0	0	0.0207849	0.038777	0.00885102	0.974417	0.955997	0.958673	0.92414	0.973632	0.962401	0.957214	0.92852
541	AIMP2	0	0	0	0.0219043	0.0405912	0.00953887	0.968757	0.948804	0.950246	0.913383	0.967313	0.955469	0.948321	0.918078
542	AIP	0	0	0	0.0117887	0.0236821	0.00383513	0.984821	0.971396	0.974748	0.948374	0.98424	0.975631	0.973562	0.951027
543	AIPL1	0	0	0	0.011272	0.0224139	0.00354003	0.98527	0.97168	0.975468	0.949006	0.984694	0.975802	0.97429	0.951538
544	AIRE	0	0	0	0.00763817	0.0156357	0.00189647	0.986222	0.97326	0.97701	0.951608	0.985704	0.977124	0.9759	0.953919
545	AJAP1	0	0	0	0.020581	0.038708	0.0087659	0.970885	0.956906	0.953354	0.924459	0.969726	0.96419	0.951614	0.929392
546	AJUBA	0	0	0	0.0129266	0.0261073	0.00446365	0.983971	0.970709	0.973395	0.946987	0.983396	0.97516	0.972202	0.949824
547	AK1	0	0	0	0.0169122	0.0323807	0.006565	0.982189	0.966755	0.970593	0.941042	0.981637	0.971788	0.969387	0.944293
548	AK2	0	0	0	0.0164005	0.0314348	0.00626348	0.982563	0.9675	0.971182	0.942331	0.982013	0.972422	0.969973	0.94551
549	AK3	0	0	0	0.0159165	0.0303636	0.00595814	0.982412	0.968116	0.970944	0.943593	0.981863	0.973023	0.969737	0.946726
550	AK4	0	0	0	0.0189783	0.0359252	0.00778092	0.979346	0.962718	0.966193	0.934359	0.978806	0.968426	0.964938	0.938188
551	AK5	0	0	0	0.0134219	0.0265745	0.00467306	0.984761	0.970342	0.974651	0.946679	0.984177	0.974665	0.973464	0.949349
552	AK7	0	0	0	0.0113392	0.0226048	0.00358103	0.985299	0.971649	0.975517	0.948923	0.984727	0.975763	0.974341	0.951447
553	AK8	0	0	0	0.0155523	0.0300574	0.00579802	0.983384	0.968525	0.972462	0.943893	0.982816	0.973229	0.971271	0.946901
554	AK9	0	0	0	0.0102235	0.0208856	0.00307922	0.98583	0.97219	0.97637	0.949693	0.985282	0.976191	0.975221	0.952111
555	AKAP1	0	0	0	0.0168196	0.0325344	0.00655467	0.980712	0.966882	0.968309	0.940835	0.980167	0.972238	0.967074	0.944331
556	AKAP10	0	0	0	0.0185617	0.0352394	0.00753539	0.98019	0.963801	0.96749	0.936118	0.979645	0.969336	0.966261	0.939782
557	AKAP11	0	0	0	0.012022	0.0243371	0.00398029	0.983795	0.97126	0.973109	0.948008	0.98322	0.97569	0.971915	0.950824
558	AKAP12	2	0	0	0.768264	0.296334	0.290496	0.105239	0.082948	0.571329	0.414773	0.10092	0.108917	0.970607	0.946165
559	AKAP13	0	0	0	0.00427376	0.00930125	0.000725277	0.986283	0.974237	0.977109	0.953096	0.985771	0.97807	0.976008	0.955428
560	AKAP14	0	0	0	0.0214332	0.0399953	0.00927297	0.96869	0.952245	0.950153	0.917451	0.967239	0.959586	0.94822	0.922525
561	AKAP17A	0	0	0	0.0189339	0.035874	0.00775779	0.977629	0.96285	0.963567	0.934525	0.977032	0.968884	0.962258	0.938614
562	AKAP2	0	0	0	0.0165937	0.0317823	0.00637554	0.982425	0.967209	0.970964	0.94187	0.981875	0.972191	0.969756	0.945097
563	AKAP3	0	0	0	0.0204173	0.0382232	0.00863429	0.975788	0.9576	0.960763	0.92661	0.975102	0.963923	0.959367	0.930862
564	AKAP4	0	0	0	0.0181934	0.0348434	0.00734979	0.977503	0.964564	0.963374	0.936915	0.9769	0.970519	0.962057	0.940956
565	AKAP5	0	0	0	0.0222828	0.0413701	0.00979963	0.963448	0.945448	0.942551	0.906722	0.960925	0.952772	0.939991	0.911657
566	AKAP6	0	0	0	0.00819754	0.017343	0.00219191	0.985277	0.973059	0.975481	0.951058	0.984702	0.977106	0.974301	0.953541
567	AKAP7	0	0	0	0.0214335	0.0398639	0.00925334	0.971979	0.952236	0.954999	0.918369	0.970939	0.958793	0.953352	0.922857
568	AKAP8	0	0	0	0.0187001	0.0355123	0.00762318	0.977378	0.963474	0.963182	0.935493	0.976773	0.969495	0.961862	0.93956
569	AKAP8L	0	0	0	0.0190355	0.0359765	0.00780863	0.979505	0.962559	0.966442	0.934233	0.978963	0.968201	0.965188	0.937993
570	AKAP9	0	1	0	0.00784558	0.0527459	0.00429227	0.986565	0.973182	0.955637	0.800648	0.986222	0.977959	0.863072	0.780462
571	AKIP1	0	0	0	0.022814	0.0420954	0.0101119	0.961738	0.938541	0.940154	0.897778	0.958817	0.944157	0.937324	0.901939
572	AKIRIN1	0	0	0	0.0204617	0.0384504	0.0086841	0.972034	0.95742	0.955083	0.92558	0.971004	0.964522	0.95344	0.930452
573	AKIRIN2	0	0	0	0.0183105	0.0350571	0.0074211	0.977807	0.964344	0.963834	0.936505	0.977213	0.97025	0.962534	0.940455
574	AKNA	0	0	0	0.0149999	0.0289947	0.00547869	0.98356	0.969052	0.972739	0.944827	0.982991	0.973692	0.971548	0.947759
575	AKNAD1	0	0	0	0.0185196	0.0350149	0.00748855	0.98004	0.963885	0.967263	0.936592	0.979494	0.969434	0.966027	0.940243
576	AKR1A1	0	0	0	0.020485	0.0382926	0.00866925	0.975544	0.957317	0.960395	0.926314	0.974846	0.963668	0.958986	0.930603
577	AKR1B1	0	0	0	0.0214769	0.0399468	0.00928195	0.971942	0.951941	0.954943	0.917818	0.970898	0.958485	0.953293	0.922294
578	AKR1B10	0	0	0	0.021413	0.0398123	0.00923794	0.971794	0.952381	0.954732	0.918715	0.97074	0.95897	0.953071	0.923258
579	AKR1B15	0	0	0	0.0221146	0.0409325	0.0096696	0.967497	0.94706	0.948427	0.910743	0.965827	0.953691	0.946334	0.915373
580	AKR1C1	0	0	0	0.0200881	0.0375425	0.00841417	0.975941	0.959026	0.96099	0.929267	0.975264	0.965241	0.959604	0.933539
581	AKR1C2	0	1	0	0.055646	0.205561	0.0460229	0.859825	0.812751	0.639473	0.620466	0.975686	0.965292	0.618179	0.639505
582	AKR1C3	0	0	0	0.0195382	0.0365901	0.00807675	0.977162	0.960947	0.962854	0.932366	0.976552	0.966984	0.961517	0.936517
583	AKR1C4	0	0	0	0.02022	0.0377876	0.00849813	0.975741	0.958467	0.960691	0.928414	0.975052	0.96475	0.959294	0.932729
584	AKR1CL1	0	0	0	0.0239681	0.0439619	0.0108444	0.936427	0.906922	0.906191	0.852819	0.919509	0.898384	0.897096	0.850922
585	AKR1D1	0	0	0	0.0202686	0.0379471	0.00853931	0.976333	0.958269	0.961582	0.927809	0.975691	0.964501	0.960215	0.931967
586	AKR1E2	0	0	0	0.0200616	0.0375718	0.00840891	0.976633	0.95911	0.96204	0.929134	0.976006	0.965248	0.960683	0.933337
587	AKR7A2	0	0	0	0.0212778	0.0395785	0.00915263	0.972245	0.953179	0.955389	0.91997	0.971241	0.959801	0.953767	0.924516
588	AKR7A3	0	0	0	0.0219751	0.0407352	0.00958723	0.968958	0.948219	0.950531	0.912255	0.967536	0.954794	0.948625	0.916819
589	AKR7L	0	0	0	0.0235524	0.0433104	0.0105823	0.94931	0.920249	0.923075	0.870829	0.941431	0.919549	0.917727	0.872359
590	AKT1	0	0	0	0.0133621	0.0271174	0.00472155	0.983706	0.97039	0.972973	0.946278	0.983136	0.974932	0.97178	0.949207
591	AKT1S1	0	0	0	0.0226416	0.0418622	0.0100106	0.963861	0.941194	0.943146	0.901126	0.961448	0.947198	0.940645	0.905442
592	AKT2	0	0	0	0.014548	0.0288316	0.00531248	0.983324	0.969446	0.972367	0.944957	0.982758	0.974146	0.971174	0.947956
593	AKT3	0	0	0	0.0146766	0.0293982	0.00542652	0.982958	0.969327	0.971797	0.944508	0.982397	0.974118	0.970601	0.947583
594	AKTIP	0	0	0	0.0167763	0.0324015	0.00652179	0.981773	0.966949	0.969946	0.941016	0.98122	0.972086	0.96873	0.944354
595	AL021546.6	0	0	0	0.0220074	0.0407926	0.00960807	0.968837	0.947925	0.950352	0.911783	0.967396	0.954516	0.948434	0.916381
596	AL022328.1	0	0	0	0.0246705	0.045106	0.0112976	0.9143	0.879868	0.879601	0.817204	0.87016	0.837702	0.861998	0.805154
597	AL035406.1	0	0	0	0.0249656	0.0455794	0.0114881	0.907193	0.87213	0.87176	0.807942	0.850393	0.815262	0.850937	0.792062
598	AL035588.1	0	0	0	0.0248779	0.0454416	0.0114319	0.909159	0.874556	0.873958	0.810685	0.856276	0.82334	0.854202	0.796116
599	AL049747.1	0	0	0	0.0229917	0.0423972	0.0102261	0.960043	0.935362	0.937749	0.892883	0.956604	0.940267	0.934649	0.8968
600	AL049829.1	0	0	0	0.0235197	0.0432755	0.0105643	0.948963	0.921203	0.922609	0.871882	0.940872	0.921442	0.917174	0.873468
601	AL121963.1	0	0	0	0.0190545	0.0358468	0.00779663	0.978666	0.962498	0.965143	0.934597	0.978104	0.968266	0.963867	0.938487
602	AL133373.1	0	0	0	0.0237687	0.0436544	0.0107193	0.943351	0.913686	0.915125	0.861834	0.9317	0.909134	0.908144	0.861525
603	AL136376.1	0	0	0	0.0243103	0.0445338	0.0110669	0.92673	0.892363	0.89454	0.832874	0.900181	0.868049	0.881931	0.825428
604	AL139147.1	0	0	0	0.0250401	0.045697	0.0115361	0.906036	0.87068	0.870551	0.806343	0.846916	0.810638	0.849073	0.789615
605	AL161645.2	0	0	0	0.0249784	0.045598	0.0114961	0.907126	0.872054	0.871685	0.807849	0.850181	0.815012	0.850829	0.791928
606	AL161784.1	0	0	0	0.0247165	0.0451851	0.011328	0.913679	0.878955	0.878822	0.815879	0.868427	0.83543	0.860997	0.803427
607	AL162424.1	0	0	0	0.0249913	0.0456186	0.0115044	0.906992	0.8716	0.871535	0.807382	0.849754	0.813749	0.850612	0.791254
608	AL163636.6	0	0	0	0.0244815	0.0448038	0.011176	0.917867	0.884483	0.883979	0.822797	0.87945	0.849496	0.86767	0.812424
609	AL358113.1	0	0	0	0.0250089	0.0456457	0.0115157	0.90638	0.871142	0.870856	0.806817	0.847802	0.812208	0.849516	0.790438
610	AL359736.1	0	0	0	0.0212408	0.0396376	0.0091478	0.971603	0.953394	0.954436	0.919709	0.970527	0.960199	0.952768	0.924332
611	AL360181.1	0	0	0	0.0248758	0.0454335	0.0114298	0.90973	0.874771	0.8746	0.811132	0.858	0.822887	0.85512	0.796624
612	AL441883.1	0	0	0	0.023769	0.0436573	0.0107198	0.942785	0.913659	0.914356	0.861566	0.930735	0.909684	0.907235	0.861662
613	AL583828.1	0	0	0	0.0238983	0.0438633	0.0108019	0.93992	0.908943	0.910695	0.855619	0.92584	0.901734	0.902671	0.854141
614	AL589765.1	0	0	0	0.0248654	0.0454215	0.0114238	0.910417	0.87534	0.875514	0.811577	0.860046	0.824684	0.856222	0.797004
615	AL590483.1	0	0	0	0.024012	0.0440463	0.0108746	0.9364	0.905132	0.906156	0.850343	0.919457	0.894937	0.897051	0.847619
616	AL590714.1	0	0	0	0.0247842	0.0452916	0.0113714	0.911875	0.877891	0.877092	0.81453	0.864123	0.832286	0.858561	0.801423
617	AL603965.1	0	0	0	0.0250418	0.0456999	0.0115372	0.905828	0.870369	0.870321	0.805866	0.846244	0.809575	0.848738	0.7892
618	AL627171.2	0	0	0	0.0249121	0.0454922	0.0114533	0.908644	0.873687	0.873453	0.809782	0.854903	0.820112	0.85348	0.7947
619	AL645608.1	0	0	0	0.0242487	0.0444202	0.0110251	0.927533	0.895524	0.895511	0.837545	0.901948	0.875375	0.88322	0.831726
620	AL645922.1	0	0	0	0.0248939	0.0454634	0.0114416	0.909286	0.874123	0.874101	0.810145	0.856663	0.821048	0.854407	0.795089
621	ALAD	0	0	0	0.0106535	0.0214921	0.00326351	0.985596	0.971999	0.975989	0.949438	0.985037	0.976038	0.974838	0.951904
622	ALAS1	1	0	0	0.0378199	0.0195924	0.00827409	0.862804	0.850313	0.976691	0.950248	0.827602	0.797829	0.976383	0.95459
623	ALAS2	0	0	0	0.00511913	0.0118037	0.00104712	0.986334	0.97406	0.977191	0.952622	0.985824	0.977878	0.976093	0.954955
624	ALB	0	0	0	0.0127405	0.0254702	0.00432983	0.98399	0.97083	0.973426	0.947375	0.983415	0.975255	0.972233	0.950188
625	ALCAM	0	0	0	0.0177699	0.0340852	0.00709555	0.97932	0.965333	0.966152	0.938303	0.978779	0.971026	0.964897	0.942126
626	ALDH16A1	0	0	0	0.00931842	0.0187314	0.00261052	0.985792	0.972619	0.976313	0.950611	0.985245	0.976595	0.975163	0.952996
627	ALDH18A1	0	0	0	0.00760333	0.01596	0.0019192	0.98637	0.973272	0.97725	0.951497	0.985862	0.977101	0.976152	0.953815
628	ALDH1A1	0	0	0	0.0116715	0.0239123	0.00382786	0.984258	0.97146	0.973844	0.94825	0.983674	0.975801	0.972645	0.951011
629	ALDH1A2	1	0	0	0.148291	0.0674232	0.0496062	0.773539	0.694732	0.869471	0.789363	0.762235	0.714884	0.97331	0.950455
630	ALDH1A3	0	0	0	0.0124726	0.0249913	0.00419169	0.984998	0.970989	0.975033	0.947661	0.984421	0.97523	0.973844	0.95031
631	ALDH1B1	0	0	0	0.0128253	0.0251551	0.00431671	0.984663	0.970775	0.974495	0.947565	0.984076	0.975071	0.973296	0.950235
632	ALDH1L1	0	0	0	0.00740048	0.0152988	0.00181135	0.986316	0.973343	0.977161	0.951711	0.985805	0.977187	0.97606	0.954022
633	ALDH1L2	0	0	0	0.00902772	0.0185263	0.00251585	0.98603	0.972743	0.976702	0.950674	0.985505	0.97666	0.975571	0.953035
634	ALDH2	0	0	0	0.0118408	0.0236482	0.00384621	0.985249	0.971367	0.975433	0.948388	0.984674	0.975523	0.974255	0.950948
635	ALDH3A1	0	1	0	0.0244264	0.122194	0.0180196	0.98214	0.886992	0.824561	0.735088	0.985091	0.976261	0.81045	0.735744
636	ALDH3A2	0	0	0	0.0113156	0.0225957	0.00357332	0.985333	0.971658	0.975572	0.948925	0.984761	0.975769	0.974398	0.951446
637	ALDH3B1	0	0	0	0.0218841	0.0406357	0.00953803	0.970364	0.948963	0.952592	0.913036	0.969148	0.955364	0.950817	0.917373
638	ALDH3B2	0	0	0	0.013183	0.0258057	0.00450454	0.984531	0.970512	0.974285	0.947164	0.983943	0.974868	0.973086	0.949881
639	ALDH4A1	0	0	0	0.0100824	0.020217	0.00296816	0.985626	0.972268	0.976039	0.94996	0.985067	0.976297	0.974886	0.952435
640	ALDH5A1	0	1	0	0.023051	0.116886	0.0167964	0.98321	0.934219	0.831943	0.741014	0.985235	0.976397	0.815776	0.740052
641	ALDH6A1	0	1	0	0.0228559	0.115868	0.0166111	0.983429	0.937916	0.83321	0.742739	0.985284	0.976399	0.817407	0.741612
642	ALDH7A1	0	0	0	0.00924284	0.018737	0.00259204	0.985903	0.972642	0.976496	0.950606	0.985366	0.976607	0.975343	0.952983
643	ALDH8A1	0	0	0	0.0146703	0.028505	0.00530943	0.983887	0.969333	0.973258	0.945216	0.983309	0.97391	0.972064	0.948087
644	ALDH9A1	0	0	0	0.0113067	0.0223931	0.00354732	0.985207	0.971664	0.975366	0.949019	0.984631	0.975798	0.974189	0.95156
645	ALDOA	0	0	0	0.00958348	0.0193508	0.00274405	0.98579	0.972497	0.976309	0.950362	0.985243	0.976485	0.97516	0.952761
646	ALDOB	1	0	0	0.127229	0.0550986	0.0390019	0.791689	0.718994	0.954479	0.79858	0.779111	0.736709	0.974163	0.951914
647	ALDOC	0	0	0	0.00965428	0.0196953	0.00279926	0.985783	0.972463	0.976301	0.950225	0.985238	0.97646	0.97515	0.95263
648	ALG1	0	0	0	0.0130401	0.0252652	0.00439429	0.984267	0.970613	0.973859	0.947517	0.983683	0.974998	0.97266	0.950218
649	ALG10	0	0	0	0.0190062	0.0358331	0.00777753	0.979165	0.962631	0.965911	0.93464	0.978622	0.968336	0.964647	0.938453
650	ALG10B	0	0	0	0.0185705	0.0349702	0.00750001	0.979278	0.963782	0.966087	0.936667	0.978737	0.969422	0.96483	0.940402
651	ALG11	0	0	0	0.0139616	0.0271918	0.00491762	0.984163	0.969948	0.973703	0.946221	0.983586	0.974418	0.972503	0.949014
652	ALG12	0	0	0	0.013019	0.0255051	0.00441784	0.984589	0.97063	0.97438	0.94735	0.984001	0.974959	0.973182	0.950049
653	ALG13	1	0	0	0.134177	0.0527392	0.0382891	0.789416	0.712116	0.952571	0.800746	0.776708	0.726226	0.974095	0.952993
654	ALG14	0	0	0	0.0191001	0.0360141	0.007837	0.979117	0.962344	0.965834	0.934131	0.97857	0.968069	0.964565	0.937934
655	ALG1L	0	0	0	0.0236133	0.0433553	0.0106128	0.943475	0.918429	0.915287	0.869491	0.93191	0.91771	0.908343	0.871517
656	ALG2	0	0	0	0.0123024	0.0242444	0.00405145	0.984892	0.971098	0.974868	0.948066	0.984311	0.975334	0.973677	0.950681
657	ALG3	0	0	0	0.0112975	0.0223932	0.00354476	0.985222	0.971667	0.97539	0.949017	0.984646	0.975799	0.974209	0.951555
658	ALG5	0	0	0	0.0143673	0.028256	0.00518102	0.983435	0.969609	0.972541	0.94542	0.982868	0.97426	0.971354	0.948375
659	ALG6	0	0	0	0.0132215	0.0261265	0.00455607	0.984749	0.970487	0.974634	0.946977	0.984166	0.974803	0.973444	0.949655
660	ALG8	0	0	0	0.0122907	0.0243333	0.00405877	0.984987	0.971105	0.975018	0.948012	0.984412	0.975326	0.973827	0.950628
661	ALG9	0	0	0	0.0160508	0.0309475	0.00608123	0.983104	0.967951	0.97203	0.942945	0.982542	0.972777	0.970836	0.946002
662	ALK	1	0	0	0.0518435	0.0172726	0.00894404	0.890764	0.822304	0.977523	0.951086	0.836313	0.791167	0.976701	0.955321
663	ALKBH1	0	0	0	0.0205085	0.038336	0.00868428	0.975515	0.957224	0.960347	0.926102	0.974815	0.963545	0.95894	0.930429
664	ALKBH2	0	0	0	0.0222238	0.0411628	0.00974576	0.96775	0.945989	0.948797	0.908665	0.966147	0.952421	0.946748	0.913136
665	ALKBH3	0	0	0	0.0192992	0.0363316	0.00795381	0.97863	0.961729	0.965088	0.933143	0.978066	0.967548	0.96381	0.937059
666	ALKBH4	0	0	0	0.0209803	0.039165	0.00898077	0.973508	0.954925	0.957296	0.92218	0.972645	0.961477	0.955784	0.926637
667	ALKBH5	0	0	0	0.0211335	0.0396608	0.00911144	0.970028	0.954002	0.952098	0.919577	0.968757	0.961452	0.950286	0.924434
668	ALKBH6	0	0	0	0.0210762	0.0393505	0.00904388	0.973613	0.954327	0.957455	0.921183	0.972758	0.960829	0.955949	0.925599
669	ALKBH7	0	0	0	0.0215803	0.0401022	0.00934385	0.971322	0.951275	0.954006	0.916774	0.970216	0.957841	0.952325	0.921276
670	ALKBH8	0	0	0	0.0171748	0.0328377	0.00671727	0.982037	0.966321	0.970355	0.940362	0.981483	0.971424	0.969145	0.943671
671	ALLC	0	0	0	0.0161496	0.0310196	0.00612371	0.982826	0.967823	0.971589	0.942849	0.982266	0.972693	0.970381	0.945959
672	ALMS1	0	0	0	0.00592431	0.0117367	0.00119321	0.986348	0.973808	0.977216	0.952634	0.98584	0.977635	0.976118	0.954911
673	ALOX12	0	0	0	0.0123443	0.0245377	0.00409912	0.985058	0.971063	0.975126	0.947896	0.984482	0.975281	0.973944	0.950506
674	ALOX12B	0	0	0	0.00730953	0.0152839	0.00178966	0.986385	0.973377	0.977278	0.951718	0.985879	0.977199	0.976179	0.954014
675	ALOX15	0	0	0	0.0146434	0.028395	0.00528655	0.983806	0.969353	0.973127	0.945305	0.983231	0.973941	0.971933	0.9482
676	ALOX15B	1	0	0	0.0987552	0.0411883	0.0270006	0.818122	0.746814	0.973269	0.908457	0.804601	0.762198	0.975479	0.953226
677	ALOX5	0	0	0	0.00684623	0.0143266	0.00160151	0.98645	0.973538	0.977374	0.951981	0.985942	0.977339	0.976278	0.954266
678	ALOX5AP	0	0	0	0.0224068	0.0414932	0.00986525	0.966573	0.944054	0.947063	0.905366	0.964734	0.950329	0.944871	0.909727
679	ALOXE3	0	0	0	0.00721126	0.014845	0.00172748	0.98632	0.973412	0.977165	0.951847	0.985808	0.977252	0.976066	0.954152
680	ALPI	0	1	0	0.0119975	0.0739289	0.00754509	0.986125	0.971274	0.865272	0.784113	0.986036	0.977563	0.841569	0.769366
681	ALPK1	0	0	0	0.0165864	0.0317131	0.00636361	0.982301	0.96722	0.970766	0.941974	0.981749	0.972224	0.969558	0.94521
682	ALPK2	0	0	0	0.0134824	0.0264148	0.00467165	0.98448	0.970295	0.974204	0.946794	0.983892	0.974682	0.973008	0.949505
683	ALPK3	0	0	0	0.0113326	0.0225325	0.00357078	0.98526	0.971651	0.975449	0.948946	0.984682	0.975774	0.974271	0.95149
684	ALPL	1	0	0	0.0450744	0.0213094	0.00994927	0.867042	0.836689	0.976839	0.949518	0.828561	0.796035	0.976446	0.954544
685	ALPP	0	0	0	0.00536513	0.0111081	0.00104041	0.986589	0.97399	0.977588	0.952766	0.986095	0.977747	0.976519	0.955036
686	ALPPL2	0	0	0	0.00596704	0.0123925	0.00125585	0.986517	0.973801	0.977483	0.952468	0.986021	0.977581	0.9764	0.954739
687	ALS2	1	0	0	0.0736221	0.0293504	0.017359	0.860281	0.776817	0.976611	0.944548	0.826163	0.781129	0.976358	0.954233
688	ALS2CL	0	0	0	0.0147819	0.028655	0.00536449	0.983752	0.969243	0.973043	0.945103	0.983179	0.973836	0.971849	0.947994
689	ALS2CR11	0	1	0	0.0349314	0.152286	0.0271762	0.956097	0.855454	0.79264	0.699825	0.984141	0.974445	0.783119	0.708401
690	ALS2CR12	0	0	0	0.0204397	0.0382066	0.00863999	0.975582	0.957512	0.960452	0.926662	0.974885	0.963817	0.959045	0.930952
691	ALX1	0	0	0	0.011049	0.0221116	0.00344296	0.985178	0.971794	0.975322	0.949141	0.984602	0.97593	0.97414	0.951681
692	ALX3	0	0	0	0.0136195	0.0266712	0.00474593	0.984409	0.970195	0.974094	0.946614	0.983825	0.974611	0.972894	0.949344
693	ALX4	1	0	0	0.0973898	0.0380365	0.0249874	0.821156	0.748582	0.973649	0.927394	0.807616	0.76305	0.97555	0.953764
694	ALYREF	0	0	0	0.0172034	0.0333442	0.00679692	0.980117	0.96628	0.967383	0.939642	0.979572	0.971787	0.966148	0.943267
695	AMACR	0	0	0	0.0154572	0.0298852	0.00574411	0.983364	0.968607	0.97243	0.944039	0.982796	0.973331	0.971238	0.947042
696	AMBN	0	0	0	0.0216309	0.0401629	0.0093719	0.970736	0.95099	0.953135	0.916442	0.969556	0.957582	0.951382	0.920985
697	AMBP	0	1	0	0.0568526	0.238095	0.0486301	0.883216	0.809972	0.721331	0.540181	0.981257	0.97158	0.710879	0.517478
698	AMBRA1	1	0	0	0.0571308	0.0186231	0.0100972	0.869452	0.809136	0.976912	0.950637	0.829276	0.787832	0.976476	0.95535
699	AMD1	0	0	0	0.0176596	0.0340997	0.00705923	0.979184	0.965553	0.96594	0.938287	0.978642	0.971221	0.964678	0.94213
700	AMDHD1	0	0	0	0.0162502	0.0311339	0.00617258	0.982596	0.96771	0.971234	0.942723	0.982045	0.972611	0.970025	0.945851
701	AMDHD2	0	0	0	0.00778691	0.0160231	0.00196739	0.986234	0.973206	0.97703	0.95148	0.985719	0.977074	0.975921	0.953816
702	AMELX	0	0	0	0.0177548	0.0338482	0.00705715	0.981263	0.965361	0.969158	0.938765	0.980709	0.970669	0.967931	0.942239
703	AMER1	0	0	0	0.0136071	0.0269173	0.00477304	0.982869	0.970208	0.971657	0.94643	0.98231	0.974871	0.970458	0.949398
704	AMER2	0	0	0	0.0215252	0.0400759	0.00931936	0.971791	0.951645	0.954727	0.916945	0.970737	0.958193	0.953066	0.921387
705	AMER3	0	0	0	0.0170714	0.0327239	0.00666633	0.98005	0.966497	0.967278	0.940526	0.979504	0.971949	0.966042	0.944136
706	AMFR	0	0	0	0.0188507	0.0357334	0.00770812	0.980262	0.963069	0.9676	0.934911	0.979714	0.968586	0.966371	0.938552
707	AMH	0	0	0	0.0136827	0.0265806	0.00475386	0.984151	0.970142	0.973684	0.946673	0.983574	0.974604	0.972484	0.949415
708	AMHR2	0	0	0	0.00932263	0.0188904	0.0026284	0.985881	0.972616	0.976457	0.950531	0.98534	0.976579	0.975308	0.95293
709	AMIGO1	0	0	0	0.0212663	0.0398891	0.0091949	0.969358	0.953242	0.951115	0.918229	0.968002	0.960659	0.94925	0.923184
710	AMIGO2	0	0	0	0.018887	0.0358784	0.00774178	0.977719	0.962976	0.963701	0.934507	0.977123	0.969017	0.962397	0.938594
711	AMIGO3	0	0	0	0.0191043	0.0360038	0.00783699	0.979003	0.962332	0.965656	0.934157	0.978449	0.968074	0.964388	0.937981
712	AMMECR1	0	0	0	0.0157144	0.0307078	0.00593777	0.981638	0.968345	0.969743	0.943242	0.981094	0.973381	0.968526	0.946534
713	AMMECR1L	0	0	0	0.0150615	0.0298492	0.00561021	0.982273	0.968988	0.970722	0.944078	0.981723	0.973879	0.969515	0.947263
714	AMN	0	0	0	0.011698	0.0232721	0.00376083	0.985207	0.971446	0.975368	0.948581	0.984632	0.975605	0.97419	0.951133
715	AMN1	0	0	0	0.0221118	0.041059	0.0096878	0.967273	0.947117	0.948092	0.90973	0.965562	0.953961	0.945987	0.914341
716	AMOT	0	0	0	0.0134142	0.0268811	0.00470873	0.983145	0.970351	0.97209	0.946457	0.98258	0.974976	0.970896	0.949407
717	AMOTL1	0	1	0	0.0525258	0.220238	0.0442746	0.890489	0.820863	0.743137	0.588338	0.982064	0.972034	0.732885	0.582798
718	AMOTL2	0	0	0	0.0176034	0.0335332	0.00696082	0.980926	0.965649	0.968639	0.93929	0.98038	0.971004	0.967407	0.942825
719	AMPD1	0	1	0	0.0145586	0.0847362	0.0096094	0.985515	0.969431	0.856761	0.775891	0.98582	0.977338	0.834858	0.764118
720	AMPD2	0	0	0	0.00696528	0.0149134	0.00167961	0.98652	0.973508	0.977488	0.95183	0.986025	0.977276	0.976406	0.954096
721	AMPD3	0	0	0	0.00561244	0.0118191	0.00114168	0.986609	0.973917	0.977616	0.952614	0.986114	0.97766	0.976547	0.954862
722	AMPH	0	0	0	0.0155692	0.030185	0.00582053	0.983544	0.968512	0.972714	0.943766	0.982977	0.973199	0.971524	0.946753
723	AMT	1	0	0	0.141764	0.0637313	0.0463622	0.782979	0.703715	0.928917	0.79213	0.770261	0.727356	0.973759	0.950825
724	AMTN	0	0	0	0.0232231	0.042782	0.010374	0.956627	0.929724	0.932999	0.884155	0.952014	0.93311	0.929235	0.887298
725	AMY1A	0	0	0	0.0212208	0.0395037	0.00912032	0.972762	0.953511	0.956162	0.920305	0.971817	0.960016	0.954583	0.924793
726	AMY1B	0	0	0	0.0213398	0.0397067	0.0091949	0.972356	0.95286	0.955556	0.919311	0.971367	0.959414	0.953942	0.923828
727	AMY1C	0	0	0	0.0206657	0.0385629	0.00877544	0.974663	0.956508	0.959051	0.925086	0.973898	0.962973	0.957605	0.929538
728	AMY2A	0	0	0	0.0132258	0.0257483	0.00451026	0.984363	0.970484	0.974017	0.947196	0.98378	0.974869	0.972818	0.949937
729	AMY2B	0	1	0	0.0219408	0.119553	0.016139	0.982666	0.948473	0.828153	0.73794	0.985159	0.976812	0.813004	0.736873
730	AMZ1	0	0	0	0.0198104	0.0369276	0.00822363	0.975458	0.960032	0.960261	0.931352	0.974748	0.966363	0.958851	0.93565
731	AMZ2	0	0	0	0.0206396	0.0385623	0.00876579	0.975209	0.95663	0.959876	0.925096	0.974483	0.963003	0.958447	0.929441
732	ANAPC1	0	0	0	0.00898603	0.0189586	0.00254955	0.98521	0.972764	0.975372	0.950497	0.984634	0.976847	0.974193	0.953043
733	ANAPC10	0	0	0	0.0207055	0.0387089	0.00881175	0.975315	0.956297	0.960043	0.924448	0.9746	0.96267	0.958624	0.928724
734	ANAPC11	0	0	0	0.021937	0.0407743	0.00957886	0.968181	0.948532	0.94941	0.911956	0.966652	0.95544	0.947401	0.916646
735	ANAPC13	0	0	0	0.0235774	0.0433479	0.0105978	0.948299	0.919308	0.92172	0.869717	0.939816	0.918312	0.916116	0.870997
736	ANAPC15	0	0	0	0.021922	0.0407493	0.00956947	0.968561	0.948642	0.949964	0.912174	0.96709	0.955516	0.948011	0.91681
737	ANAPC16	0	0	0	0.0241007	0.0442012	0.0109332	0.934634	0.901691	0.904141	0.845284	0.916348	0.887639	0.894491	0.841312
738	ANAPC2	0	0	0	0.00766453	0.0167858	0.00201052	0.985713	0.97325	0.976186	0.951245	0.985165	0.977221	0.975031	0.9537
739	ANAPC4	0	0	0	0.0175559	0.0336499	0.00696074	0.982144	0.965743	0.970524	0.939095	0.981591	0.970847	0.969318	0.942415
740	ANAPC5	0	0	0	0.0164776	0.0318238	0.00634222	0.98309	0.967396	0.972008	0.94181	0.982529	0.972237	0.970815	0.944914
741	ANAPC7	0	0	0	0.0154488	0.0303953	0.00580874	0.982149	0.968617	0.970531	0.943558	0.981595	0.973572	0.969325	0.946795
742	ANG	0	0	0	0.0207921	0.0388605	0.00886607	0.973137	0.955948	0.956728	0.92379	0.972234	0.962658	0.955179	0.928329
743	ANGEL1	0	0	0	0.0135992	0.0266972	0.00474296	0.984516	0.97021	0.974263	0.946591	0.983929	0.974603	0.973063	0.949307
744	ANGEL2	0	0	0	0.0119822	0.0238276	0.00390835	0.985143	0.971281	0.975265	0.948291	0.984566	0.975467	0.97408	0.950872
745	ANGPT1	0	0	0	0.0133812	0.0268316	0.00469235	0.983276	0.970373	0.972294	0.946482	0.982713	0.974978	0.9711	0.949422
746	ANGPT2	0	0	0	0.0101758	0.0208107	0.00305816	0.984685	0.972219	0.974531	0.949724	0.984101	0.976439	0.973334	0.952352
747	ANGPT4	0	0	0	0.0164333	0.0314684	0.00627902	0.982474	0.96746	0.971042	0.9423	0.981924	0.972388	0.969834	0.945475
748	ANGPTL1	0	0	0	0.0163654	0.0314216	0.00624998	0.982708	0.967545	0.971406	0.942348	0.982152	0.972444	0.970196	0.945503
749	ANGPTL2	0	0	0	0.012938	0.025578	0.0044025	0.984823	0.970699	0.974753	0.947294	0.984242	0.974969	0.973565	0.94997
750	ANGPTL3	0	0	0	0.0190462	0.0358946	0.00780059	0.979046	0.962528	0.965723	0.93445	0.978495	0.968237	0.964454	0.938307
751	ANGPTL4	0	0	0	0.0175973	0.0335082	0.00695522	0.981456	0.965657	0.969459	0.939355	0.980909	0.970901	0.968239	0.942782
752	ANGPTL5	1	0	0	0.191549	0.0950076	0.0739579	0.701489	0.633772	0.850013	0.76567	0.693907	0.660714	0.969076	0.944707
753	ANGPTL6	0	0	0	0.0150251	0.0291297	0.00550452	0.983684	0.969032	0.972937	0.944706	0.983114	0.973657	0.971746	0.947631
754	ANGPTL7	0	0	0	0.0153697	0.0296691	0.00568698	0.983377	0.968699	0.97245	0.944236	0.982808	0.973402	0.971258	0.947211
755	ANK1	0	0	0	0.00224044	0.00559232	0.000251775	0.986776	0.97457	0.977885	0.953536	0.986311	0.978314	0.976835	0.955838
756	ANK2	1	6	1	0.0740514	0.988349	0.0740114	0.851555	0.776107	0.00148984	0.00202953	0.986097	0.97808	0.00114053	0.00195858
757	ANK3	1	1	1	0.0195982	0.0226696	0.00573372	0.982751	0.960774	0.976098	0.948884	0.97977	0.809039	0.975076	0.952814
758	ANKAR	0	0	0	0.0140977	0.0275588	0.00500687	0.984265	0.969852	0.973857	0.945968	0.983681	0.974301	0.972656	0.94876
759	ANKDD1A	0	1	0	0.0392719	0.164832	0.031098	0.89925	0.848799	0.76826	0.685934	0.983156	0.973679	0.758926	0.696247
760	ANKEF1	0	1	0	0.0411008	0.167118	0.0326066	0.893537	0.845262	0.753313	0.683009	0.98258	0.973002	0.742865	0.694456
761	ANKFN1	0	1	0	0.0502254	0.203127	0.0415973	0.884051	0.825256	0.723153	0.625427	0.981367	0.971414	0.712842	0.636026
762	ANKFY1	0	0	0	0.00752171	0.016497	0.00194994	0.985799	0.9733	0.976324	0.951347	0.985252	0.977255	0.975174	0.953782
763	ANKH	1	0	0	0.074603	0.0288252	0.0171933	0.854429	0.774429	0.976406	0.944961	0.82397	0.779575	0.976295	0.954368
764	ANKHD1	0	0	0	0.00451212	0.0109701	0.000876231	0.986561	0.97419	0.977548	0.952804	0.986068	0.977979	0.976474	0.955117
765	ANKHD1-EIF4EBP3	0	0	0	0.00466658	0.01129	0.000925992	0.986532	0.974154	0.977507	0.952734	0.98604	0.977944	0.976424	0.955057
766	ANKIB1	0	0	0	0.011451	0.0237899	0.00374933	0.984545	0.971582	0.974309	0.948318	0.983957	0.975869	0.97311	0.95105
767	ANKK1	0	0	0	0.0150464	0.0290937	0.00550661	0.983561	0.969012	0.972741	0.944719	0.982993	0.973659	0.97155	0.947676
768	ANKLE1	0	0	0	0.0142855	0.0278859	0.00510769	0.984158	0.969689	0.973696	0.945716	0.983581	0.974167	0.972496	0.948525
769	ANKLE2	0	0	0	0.0149048	0.0288916	0.00543469	0.983715	0.969143	0.972988	0.944915	0.983145	0.973751	0.971794	0.947805
770	ANKMY1	0	1	0	0.0373207	0.165214	0.029636	0.903701	0.851012	0.779461	0.684818	0.983646	0.974533	0.769973	0.691475
771	ANKMY2	0	0	0	0.017062	0.0325718	0.0066421	0.981936	0.966512	0.970202	0.940766	0.981383	0.971611	0.968988	0.944083
772	ANKRA2	0	0	0	0.0205351	0.0384278	0.00870762	0.975895	0.957085	0.960923	0.92567	0.975218	0.963357	0.959535	0.929899
773	ANKRD1	0	0	0	0.0196819	0.0369765	0.00818468	0.977854	0.960493	0.963904	0.931189	0.977259	0.966456	0.962608	0.935167
774	ANKRD10	0	0	0	0.0168249	0.0323576	0.00653227	0.982169	0.966874	0.970563	0.941076	0.981616	0.971945	0.969357	0.944337
775	ANKRD11	0	4	0	0.0968048	0.997696	0.0967944	0.805313	0.749456	0.00399086	0.000432956	0.985436	0.977777	0.00321507	0.000326115
776	ANKRD12	0	0	0	0.00365074	0.00843045	0.000575042	0.986514	0.974361	0.977478	0.953227	0.986015	0.978143	0.976395	0.955547
777	ANKRD13A	0	0	0	0.0158366	0.030638	0.00596885	0.983358	0.968216	0.97242	0.943312	0.98279	0.972966	0.971228	0.94635
778	ANKRD13B	0	0	0	0.0151785	0.0298835	0.00565295	0.983563	0.968879	0.972744	0.944045	0.982994	0.97358	0.971553	0.947045
779	ANKRD13C	0	0	0	0.0158944	0.0312245	0.00606624	0.981452	0.968148	0.969453	0.942608	0.980904	0.973252	0.968233	0.945968
780	ANKRD13D	0	0	0	0.0174496	0.033494	0.00690242	0.981151	0.965903	0.968984	0.939401	0.9806	0.971213	0.967752	0.942864
781	ANKRD16	0	0	0	0.0176733	0.0335971	0.0069938	0.981241	0.965524	0.969125	0.939188	0.980688	0.970798	0.967895	0.942635
782	ANKRD17	0	0	0	0.00544018	0.013045	0.00120174	0.986462	0.97397	0.977394	0.952305	0.985955	0.977752	0.976303	0.95465
783	ANKRD18A	0	0	0	0.0173197	0.0330645	0.00679817	0.981837	0.966114	0.970044	0.940044	0.981283	0.971266	0.968829	0.943374
784	ANKRD2	0	0	0	0.0193949	0.0365735	0.00802309	0.978929	0.961429	0.965544	0.932429	0.978375	0.967197	0.964275	0.936293
785	ANKRD20A1	0	0	0	0.020787	0.0387849	0.00885298	0.974457	0.955993	0.958734	0.924103	0.973677	0.962391	0.957278	0.928473
786	ANKRD20A2	0	0	0	0.0225707	0.0416735	0.00995485	0.963474	0.942042	0.942589	0.903242	0.960957	0.948275	0.940032	0.907825
787	ANKRD20A3	0	0	0	0.0237112	0.0435404	0.0106793	0.943122	0.915651	0.914798	0.865007	0.931311	0.913022	0.907776	0.865815
788	ANKRD20A4	0	1	0	0.0816311	0.315705	0.072994	0.847652	0.765085	0.58817	0.382117	0.970949	0.959891	0.55655	0.363041
789	ANKRD22	0	0	0	0.0213416	0.0396943	0.00919371	0.972148	0.952851	0.955244	0.919398	0.97113	0.959431	0.953614	0.923926
790	ANKRD23	0	0	0	0.0204704	0.0383062	0.00866595	0.975955	0.957376	0.961011	0.926252	0.975279	0.963674	0.959626	0.930479
791	ANKRD24	0	0	0	0.0145883	0.0283689	0.00526571	0.983942	0.969402	0.97335	0.945326	0.983364	0.973974	0.972157	0.948204
792	ANKRD26	0	0	0	0.0116539	0.0230259	0.00371926	0.985077	0.971469	0.975157	0.948704	0.984501	0.97564	0.973974	0.951289
793	ANKRD27	0	0	0	0.0119622	0.0236025	0.00387577	0.984985	0.971293	0.975014	0.948418	0.98441	0.975503	0.973824	0.951016
794	ANKRD28	0	0	0	0.00875064	0.0188083	0.00247409	0.985391	0.972865	0.975663	0.950581	0.984819	0.976907	0.974493	0.953093
795	ANKRD29	0	0	0	0.0188121	0.0355487	0.00766794	0.979769	0.963168	0.96685	0.935393	0.979225	0.96878	0.965599	0.939105
796	ANKRD30A	0	0	0	0.0147493	0.0282064	0.00529531	0.983136	0.969264	0.972076	0.945458	0.982571	0.973962	0.970881	0.948404
797	ANKRD30B	0	0	0	0.0138983	0.0269849	0.00487161	0.984063	0.969999	0.97354	0.946386	0.983489	0.974463	0.972347	0.949179
798	ANKRD31	0	0	0	0.0142598	0.0279603	0.00510912	0.984339	0.969716	0.973976	0.945652	0.983753	0.974159	0.972778	0.948451
799	ANKRD33	1	0	0	0.201315	0.10442	0.0818285	0.65924	0.612153	0.838859	0.756558	0.647197	0.647398	0.965813	0.939534
800	ANKRD33B	0	0	0	0.0178611	0.0342445	0.00714954	0.980577	0.965181	0.968097	0.938028	0.98003	0.970646	0.966862	0.941646
801	ANKRD34A	0	0	0	0.0187337	0.0358523	0.00768351	0.977323	0.96338	0.9631	0.934578	0.976718	0.969484	0.961778	0.938729
802	ANKRD34B	0	0	0	0.021429	0.0398766	0.00925355	0.972266	0.952281	0.955421	0.918313	0.971264	0.95877	0.9538	0.922713
803	ANKRD34C	0	0	0	0.0213965	0.0399372	0.00925057	0.972395	0.952475	0.95561	0.917868	0.971406	0.959131	0.953999	0.922315
804	ANKRD35	0	0	0	0.0150503	0.0291411	0.0055141	0.983619	0.969006	0.972837	0.944692	0.983053	0.973644	0.971642	0.947629
805	ANKRD36	0	0	0	0.012787	0.024911	0.00427527	0.9845	0.970799	0.974235	0.947707	0.983913	0.975122	0.973037	0.950401
806	ANKRD37	0	0	0	0.0230286	0.0424504	0.0102484	0.959103	0.934681	0.936422	0.891919	0.955363	0.939473	0.933128	0.895822
807	ANKRD39	0	0	0	0.0204405	0.0382318	0.00864401	0.9758	0.957506	0.960781	0.926563	0.975117	0.963798	0.959386	0.930817
808	ANKRD40	0	0	0	0.0205328	0.0384978	0.00871714	0.974984	0.957101	0.959537	0.925385	0.974242	0.963614	0.958098	0.929794
809	ANKRD42	0	0	0	0.0169051	0.0323031	0.00655189	0.982094	0.966765	0.970445	0.941144	0.981541	0.971805	0.96924	0.944421
810	ANKRD44	0	0	0	0.00961748	0.0197552	0.00279602	0.985567	0.972479	0.975943	0.950194	0.985007	0.97652	0.974793	0.952652
811	ANKRD45	0	0	0	0.0224183	0.0414871	0.00986866	0.966568	0.943893	0.947055	0.905424	0.964728	0.950111	0.944863	0.909848
812	ANKRD46	0	0	0	0.0217785	0.0405805	0.0094901	0.968621	0.949803	0.950052	0.913494	0.96716	0.956902	0.948106	0.918274
813	ANKRD49	0	0	0	0.0209371	0.0390899	0.00895364	0.974582	0.955155	0.958923	0.922581	0.973808	0.961519	0.957477	0.926929
814	ANKRD50	0	0	0	0.00773446	0.0165896	0.0020089	0.985518	0.973227	0.975864	0.95132	0.984955	0.977229	0.974703	0.953773
815	ANKRD52	0	0	0	0.0100934	0.02162	0.00312276	0.985231	0.972265	0.975403	0.949372	0.984654	0.976393	0.974222	0.951974
816	ANKRD53	0	0	0	0.0183608	0.0347963	0.00740177	0.980496	0.964204	0.967974	0.937032	0.97995	0.969678	0.96674	0.940627
817	ANKRD54	0	0	0	0.0192428	0.0363051	0.00792986	0.979139	0.961901	0.965869	0.933227	0.978594	0.967627	0.964603	0.937062
818	ANKRD55	0	0	0	0.0155838	0.0300437	0.00580648	0.983252	0.968496	0.972256	0.943903	0.982687	0.973226	0.971064	0.946931
819	ANKRD6	0	0	0	0.0142845	0.0278681	0.00510506	0.984139	0.96969	0.973663	0.945729	0.983562	0.974174	0.972465	0.948545
820	ANKRD60	0	1	0	0.0585159	0.208596	0.0484644	0.847834	0.806408	0.589303	0.61403	0.971045	0.958471	0.558006	0.622671
821	ANKRD65	0	0	0	0.0215039	0.04	0.0093	0.971948	0.951782	0.954953	0.917429	0.970904	0.958277	0.953303	0.921931
822	ANKRD66	0	0	0	0.0233408	0.0429857	0.0104506	0.955133	0.926617	0.930962	0.879403	0.949966	0.928681	0.926875	0.881799
823	ANKRD7	0	0	0	0.020884	0.039008	0.00892188	0.974836	0.955443	0.959312	0.922958	0.974084	0.961757	0.957868	0.927311
824	ANKRD9	0	0	0	0.0149015	0.0292159	0.00547597	0.983571	0.969149	0.972756	0.944656	0.983002	0.973805	0.971565	0.947608
825	ANKS1A	0	0	0	0.011175	0.0231444	0.00359608	0.984818	0.971718	0.974742	0.948636	0.984237	0.975951	0.973556	0.95132
826	ANKS1B	0	0	0	0.00837985	0.0182244	0.00232255	0.985556	0.973002	0.975925	0.950772	0.984995	0.977001	0.974772	0.95327
827	ANKS3	0	0	0	0.0133901	0.0259341	0.00458312	0.984136	0.970368	0.973659	0.947095	0.983558	0.974795	0.97246	0.949844
828	ANKS4B	0	0	0	0.0203009	0.0380478	0.00856595	0.976636	0.958133	0.962045	0.92734	0.976009	0.964302	0.960689	0.931521
829	ANKS6	0	1	0	0.0339067	0.156551	0.0266238	0.958166	0.857399	0.793169	0.694727	0.984158	0.97516	0.783671	0.70186
830	ANKUB1	0	0	0	0.0198507	0.0373103	0.00829428	0.977831	0.959892	0.963868	0.930108	0.977235	0.965879	0.962571	0.934119
831	ANKZF1	0	0	0	0.0107047	0.0213252	0.00325866	0.985412	0.971964	0.9757	0.949509	0.984844	0.976053	0.97453	0.952001
832	ANLN	0	0	0	0.0140818	0.0276017	0.00500736	0.984064	0.969866	0.973541	0.945931	0.98349	0.974353	0.972348	0.948769
833	ANO1	0	0	0	0.00503174	0.0116247	0.00101763	0.986442	0.974079	0.97736	0.952655	0.985934	0.977882	0.976265	0.954983
834	ANO10	0	0	0	0.0144978	0.0281807	0.00521266	0.98395	0.969494	0.973362	0.945478	0.983372	0.974038	0.972168	0.948326
835	ANO2	0	0	0	0.00796417	0.0162559	0.00203078	0.986143	0.973141	0.976878	0.951412	0.98562	0.977031	0.975765	0.953758
836	ANO3	0	0	0	0.00941444	0.019453	0.00271119	0.986038	0.972576	0.976714	0.950312	0.985514	0.976501	0.975585	0.952682
837	ANO4	0	0	0	0.00880384	0.0183369	0.00244024	0.986178	0.972842	0.976935	0.950743	0.985659	0.976708	0.975826	0.953095
838	ANO5	0	1	0	0.0216536	0.112947	0.0156363	0.983642	0.950846	0.834799	0.746521	0.985333	0.976609	0.819141	0.744064
839	ANO6	0	1	0	0.0180866	0.0975138	0.0124877	0.984959	0.964766	0.848194	0.763269	0.98563	0.976932	0.829078	0.756514
840	ANO7	0	0	0	0.0092397	0.0186949	0.00258682	0.98588	0.972645	0.976456	0.950624	0.98534	0.976611	0.975307	0.952999
841	ANO8	0	0	0	0.006428	0.0144028	0.0015178	0.98607	0.973671	0.976767	0.951951	0.98555	0.977544	0.975648	0.954336
842	ANO9	0	1	0	0.027627	0.132422	0.0208067	0.98012	0.866465	0.816085	0.721749	0.984858	0.975795	0.803636	0.72723
843	ANOS1	0	0	0	0.0134247	0.0262528	0.0046337	0.98444	0.970339	0.974142	0.946901	0.983856	0.974726	0.972946	0.949613
844	ANP32A	0	1	0	0.0589147	0.242306	0.0505242	0.869189	0.805713	0.675019	0.523409	0.978357	0.970911	0.659333	0.506474
845	ANP32B	0	0	0	0.0186621	0.0356352	0.00762723	0.976936	0.963577	0.962506	0.935147	0.976318	0.969676	0.96116	0.93933
846	ANP32D	0	0	0	0.0240945	0.0441705	0.010926	0.932744	0.901962	0.90182	0.846375	0.91269	0.888725	0.891514	0.843149
847	ANP32E	0	0	0	0.0187649	0.0358325	0.0076918	0.977559	0.963288	0.963459	0.934646	0.976958	0.969376	0.962146	0.938743
848	ANPEP	0	0	0	0.0165213	0.0317965	0.0063532	0.982835	0.967324	0.971603	0.941849	0.982276	0.972225	0.970395	0.944995
849	ANTXR1	0	1	0	0.022629	0.13146	0.017132	0.979011	0.941355	0.813121	0.723602	0.984776	0.976961	0.80179	0.724455
850	ANTXR2	0	1	0	0.0342856	0.158577	0.0270076	0.961123	0.856572	0.793697	0.692629	0.984194	0.975116	0.784221	0.698661
851	ANXA1	0	0	0	0.0216951	0.0402866	0.0094145	0.970697	0.950506	0.953078	0.915727	0.969509	0.957042	0.951321	0.920238
852	ANXA10	0	0	0	0.0203287	0.0380611	0.00857802	0.976276	0.958016	0.961498	0.927299	0.97563	0.964224	0.960125	0.931517
853	ANXA11	0	0	0	0.0193581	0.0364041	0.00798533	0.978345	0.96153	0.964643	0.932974	0.977767	0.967416	0.963365	0.936909
854	ANXA13	0	0	0	0.0204707	0.0382435	0.00865677	0.97535	0.957373	0.960099	0.926534	0.974636	0.96375	0.958681	0.93084
855	ANXA2	0	0	0	0.0219314	0.040683	0.00956292	0.969634	0.948567	0.951507	0.912631	0.968301	0.955055	0.949662	0.917125
856	ANXA2R	0	0	0	0.0233723	0.0430153	0.0104673	0.953091	0.925767	0.928122	0.878863	0.94705	0.927841	0.92364	0.881335
857	ANXA3	0	0	0	0.021082	0.039284	0.00903609	0.973448	0.95428	0.957204	0.921519	0.972576	0.960776	0.955689	0.926008
858	ANXA4	0	0	0	0.0206873	0.0386792	0.00880064	0.975424	0.956401	0.960209	0.924584	0.974712	0.962726	0.958794	0.928855
859	ANXA5	0	0	0	0.0213022	0.0396686	0.00917524	0.972824	0.953055	0.956256	0.919557	0.971889	0.959549	0.954681	0.923952
860	ANXA6	0	0	0	0.0193631	0.0364807	0.00799825	0.978748	0.961521	0.96527	0.932696	0.978191	0.967334	0.963995	0.936594
861	ANXA7	0	0	0	0.0192805	0.0363251	0.00794618	0.978818	0.961769	0.965374	0.933163	0.978261	0.967567	0.9641	0.93705
862	ANXA8	0	0	0	0.0247177	0.0451801	0.0113277	0.913337	0.878889	0.878493	0.816046	0.867623	0.835238	0.860536	0.803543
863	ANXA8L1	0	0	0	0.0249236	0.0455136	0.0114612	0.908057	0.873247	0.872797	0.809326	0.853094	0.819403	0.852327	0.794048
864	ANXA9	0	0	0	0.0205453	0.0384148	0.00870942	0.975565	0.957018	0.960427	0.925714	0.974868	0.96336	0.959019	0.930008
865	AOAH	0	0	0	0.0147973	0.0287022	0.00537557	0.983771	0.969228	0.973076	0.945055	0.983198	0.973828	0.971881	0.947949
866	AOC1	0	0	0	0.0191462	0.0361303	0.00787018	0.979254	0.962193	0.966048	0.933781	0.978714	0.967921	0.964793	0.93758
867	AOC2	0	0	0	0.0178505	0.0337765	0.00708007	0.980585	0.965206	0.96811	0.938877	0.98004	0.970592	0.966876	0.942442
868	AOC3	0	0	0	0.0179578	0.0341187	0.00716545	0.981021	0.964996	0.968785	0.938244	0.980473	0.970338	0.967552	0.941746
869	AOX1	0	0	0	0.00822065	0.0167804	0.00214228	0.98611	0.97305	0.976825	0.951246	0.985587	0.976957	0.97571	0.953584
870	AP000275.65	0	0	0	0.016762	0.0320989	0.00647552	0.982354	0.966969	0.97085	0.941437	0.981804	0.971972	0.969645	0.944654
871	AP000295.9	0	0	0	0.021137	0.0394152	0.00907606	0.973702	0.95397	0.957592	0.920817	0.972854	0.960375	0.956096	0.925206
872	AP000304.12	0	0	0	0.0213872	0.0398101	0.00922802	0.97146	0.952538	0.954213	0.918722	0.970371	0.959282	0.952538	0.923318
873	AP000349.1	0	0	0	0.0243156	0.0445386	0.0110697	0.926223	0.892216	0.893927	0.832679	0.89905	0.867469	0.881117	0.82517
874	AP000350.10	0	0	0	0.0205273	0.0383696	0.00869612	0.975488	0.957139	0.960306	0.925941	0.974782	0.963462	0.958897	0.930238
875	AP000350.4	0	0	0	0.024071	0.0441618	0.0109155	0.929961	0.902987	0.898426	0.846937	0.907137	0.89226	0.887166	0.843791
876	AP000758.1	0	0	0	0.0247036	0.0451685	0.0113204	0.912991	0.879348	0.878229	0.816379	0.866972	0.836575	0.860165	0.804122
877	AP000889.3	0	0	0	0.0235457	0.0432994	0.010578	0.949389	0.920469	0.923179	0.871017	0.941551	0.919851	0.917852	0.872648
878	AP001362.1	0	0	0	0.024638	0.0450603	0.0112776	0.914355	0.880446	0.879665	0.8181	0.870315	0.840084	0.862089	0.806172
879	AP002884.3	0	0	0	0.0168011	0.0321562	0.00649657	0.982293	0.966911	0.970752	0.941359	0.981742	0.971933	0.969546	0.944594
880	AP002956.1	0	0	0	0.0250401	0.0456977	0.0115362	0.90562	0.870757	0.870013	0.806248	0.845566	0.810902	0.848402	0.789753
881	AP1AR	0	0	0	0.0207879	0.0388902	0.00886896	0.974649	0.955979	0.959029	0.923621	0.973883	0.96242	0.957583	0.928015
882	AP1B1	0	0	0	0.0131702	0.0267498	0.00461686	0.983703	0.970524	0.972968	0.946551	0.983133	0.975055	0.971775	0.949445
883	AP1G1	0	0	0	0.0127348	0.0259862	0.00439034	0.983912	0.970833	0.973301	0.947071	0.983334	0.975293	0.972109	0.949922
884	AP1G2	0	1	0	0.0541675	0.227801	0.04596	0.888522	0.816526	0.736538	0.570191	0.981775	0.97198	0.726475	0.554357
885	AP1M1	0	0	0	0.0152228	0.0301587	0.00570337	0.983049	0.96885	0.971943	0.943796	0.982487	0.973646	0.970747	0.946912
886	AP1M2	0	0	0	0.0159389	0.0307158	0.00601304	0.983112	0.96809	0.972039	0.943234	0.982548	0.972906	0.970845	0.946302
887	AP1S1	0	0	0	0.0183368	0.0349	0.00740811	0.98071	0.964267	0.968305	0.936794	0.980165	0.969722	0.96707	0.940375
888	AP1S2	0	0	0	0.0180461	0.0346711	0.00727391	0.978833	0.964844	0.9654	0.937307	0.978276	0.97061	0.964126	0.941164
889	AP1S3	0	0	0	0.0194545	0.0366264	0.00805208	0.978438	0.961235	0.964788	0.932246	0.977863	0.967086	0.963507	0.936215
890	AP2A1	0	0	0	0.0158776	0.0314304	0.00608784	0.98207	0.968167	0.970406	0.942337	0.981517	0.973201	0.969202	0.945665
891	AP2A2	0	0	0	0.0145919	0.0291521	0.00536761	0.982813	0.9694	0.971567	0.944681	0.982253	0.97421	0.970359	0.947789
892	AP2B1	0	0	0	0.0158274	0.0314386	0.00607205	0.982352	0.968226	0.970847	0.942329	0.981802	0.973215	0.969642	0.945626
893	AP2M1	0	0	0	0.0155935	0.0310242	0.00593922	0.982466	0.968488	0.971029	0.942843	0.981915	0.973414	0.969821	0.946096
894	AP2S1	0	1	0	0.0475035	0.176164	0.0379877	0.864247	0.831244	0.655267	0.670574	0.977271	0.96895	0.636238	0.684057
895	AP3B1	0	0	0	0.0118921	0.0239967	0.00390214	0.984477	0.971332	0.9742	0.948201	0.98389	0.975642	0.973003	0.950919
896	AP3B2	0	0	0	0.0113445	0.0234414	0.00367866	0.984807	0.971642	0.974724	0.948507	0.984225	0.975873	0.973538	0.95116
897	AP3D1	0	0	0	0.0122796	0.0250374	0.00413949	0.983965	0.971111	0.973385	0.947645	0.983389	0.975534	0.972193	0.950452
898	AP3M1	0	0	0	0.0175988	0.0335989	0.00696841	0.981625	0.965655	0.969722	0.939181	0.981081	0.970858	0.968505	0.942572
899	AP3M2	0	0	0	0.0168455	0.0323398	0.00653678	0.982526	0.966848	0.971123	0.941104	0.981974	0.971826	0.969915	0.944297
900	AP3S1	0	0	0	0.0214767	0.0399939	0.00928896	0.972589	0.951951	0.955906	0.917466	0.971624	0.958375	0.95431	0.921852
901	AP3S2	0	0	0	0.0206183	0.0385196	0.00875169	0.975196	0.956712	0.959856	0.925324	0.974469	0.963123	0.958427	0.929669
902	AP4B1	0	0	0	0.017896	0.0339821	0.00712477	0.980983	0.965119	0.968728	0.938545	0.980435	0.970469	0.967492	0.942017
903	AP4E1	0	1	0	0.0479645	0.196952	0.0394935	0.889654	0.830472	0.740495	0.638767	0.981961	0.972175	0.730376	0.648231
904	AP4M1	0	0	0	0.0157156	0.0301032	0.00585743	0.982807	0.968344	0.971558	0.943842	0.982247	0.973169	0.97035	0.946927
905	AP4S1	0	0	0	0.0201072	0.0376679	0.00843955	0.976691	0.958947	0.962127	0.928883	0.976062	0.965103	0.960772	0.933033
906	AP5B1	0	0	0	0.0200653	0.0375529	0.00840747	0.976432	0.959088	0.96173	0.929205	0.975792	0.965265	0.960369	0.933465
907	AP5M1	0	0	0	0.0206474	0.0385698	0.00876979	0.975109	0.95659	0.959723	0.92506	0.974376	0.962985	0.958293	0.929397
908	AP5S1	0	0	0	0.0235056	0.0432159	0.0105496	0.948883	0.921584	0.922502	0.873505	0.940749	0.921944	0.917047	0.875537
909	AP5Z1	0	0	0	0.0128348	0.0247597	0.0042706	0.984203	0.970763	0.973765	0.947774	0.983623	0.975143	0.972561	0.950499
910	APAF1	0	1	0	0.0205983	0.107139	0.0146345	0.984426	0.956812	0.843132	0.75334	0.985496	0.976628	0.824711	0.749884
911	APBA1	0	0	0	0.0162488	0.0316239	0.00623837	0.982148	0.967712	0.970529	0.942092	0.981594	0.972749	0.969323	0.945378
912	APBA2	0	0	0	0.0165821	0.0321692	0.00642438	0.981067	0.967229	0.968857	0.941346	0.980521	0.972506	0.967624	0.944811
913	APBA3	0	0	0	0.017402	0.0331094	0.00683255	0.981464	0.965964	0.969472	0.939969	0.980917	0.971179	0.968251	0.943355
914	APBB1	0	0	0	0.0167608	0.0325572	0.00653774	0.980281	0.966972	0.967629	0.940793	0.979732	0.972394	0.9664	0.944366
915	APBB1IP	0	0	0	0.0154333	0.030273	0.00578755	0.981891	0.968631	0.970129	0.943682	0.981334	0.97361	0.968914	0.946929
916	APBB2	0	0	0	0.0168911	0.0325201	0.006577	0.982544	0.966788	0.971152	0.940851	0.981994	0.971765	0.969943	0.944067
917	APBB3	0	0	0	0.0194582	0.0366519	0.00805713	0.978643	0.961215	0.965108	0.932161	0.97808	0.967035	0.96383	0.936076
918	APC	0	0	0	0.000174064	0.000437746	1.76833e-06	0.987	0.974861	0.978227	0.954071	0.986556	0.978593	0.977204	0.956344
919	APC2	0	1	0	0.000132012	0.00182838	5.43904e-06	0.987012	0.974866	0.978108	0.953925	0.986569	0.978598	0.977074	0.956209
920	APCDD1	0	0	0	0.0211307	0.0393855	0.00906927	0.973471	0.95403	0.95724	0.920954	0.972601	0.960503	0.955726	0.925401
921	APCDD1L	0	0	0	0.0209425	0.0390807	0.00895427	0.973868	0.955133	0.957851	0.922616	0.973037	0.961588	0.956361	0.927085
922	APCS	0	0	0	0.0223936	0.0414204	0.00984914	0.965748	0.944199	0.945868	0.906217	0.96378	0.950659	0.943606	0.910734
923	APEH	0	0	0	0.0177345	0.0338159	0.00704562	0.981546	0.965393	0.969598	0.938812	0.980999	0.970642	0.96838	0.942245
924	APEX1	0	0	0	0.0148434	0.0287556	0.00539726	0.983704	0.969199	0.97297	0.945013	0.983134	0.973806	0.971777	0.947915
925	APEX2	0	0	0	0.0124355	0.0250969	0.00419329	0.98363	0.971013	0.972853	0.947609	0.983063	0.975494	0.971658	0.950446
926	APH1A	0	1	0	0.0696266	0.266476	0.0605686	0.848016	0.783231	0.590425	0.465526	0.971076	0.963298	0.559447	0.45101
927	APH1B	0	0	0	0.0211256	0.0393401	0.00906058	0.973101	0.954074	0.956674	0.921214	0.972192	0.960564	0.955122	0.925725
928	API5	0	0	0	0.0173735	0.0337052	0.00690534	0.979899	0.966021	0.967051	0.93899	0.979356	0.971578	0.965806	0.942714
929	APIP	0	0	0	0.022062	0.0409168	0.00964744	0.969197	0.947539	0.950877	0.910896	0.967816	0.953954	0.948995	0.915286
930	APITD1	0	0	0	0.020894	0.0389063	0.00891039	0.973357	0.955385	0.957063	0.923555	0.972477	0.961977	0.955542	0.928094
931	APITD1-CORT	0	0	0	0.0208474	0.0388289	0.0088817	0.973543	0.955633	0.957348	0.923925	0.972682	0.962206	0.955838	0.928391
932	APLF	0	0	0	0.0201808	0.0377973	0.00848533	0.976533	0.958641	0.961887	0.928388	0.975898	0.964811	0.960527	0.932578
933	APLN	0	0	0	0.0242148	0.0443883	0.0110069	0.924315	0.896951	0.891688	0.83832	0.894801	0.880452	0.878052	0.83357
934	APLNR	0	0	0	0.0182646	0.0348992	0.00738265	0.978138	0.964424	0.964332	0.936797	0.977551	0.970277	0.963046	0.940766
935	APLP1	0	0	0	0.00702654	0.0147765	0.00168083	0.986357	0.973488	0.977229	0.951862	0.985849	0.977298	0.976131	0.954173
936	APLP2	0	0	0	0.00648313	0.0136507	0.00146572	0.986235	0.97365	0.977033	0.952162	0.985722	0.977502	0.975923	0.954478
937	APMAP	0	0	0	0.0185965	0.0352167	0.00754441	0.980239	0.963712	0.967562	0.936169	0.97969	0.969227	0.966335	0.93981
938	APOA1	0	0	0	0.0194314	0.0365844	0.00803771	0.978548	0.9613	0.964959	0.932383	0.977979	0.967144	0.963682	0.936346
939	APOA1BP	1	1	1	0.542752	0.548197	0.460402	0.254676	0.172362	0.326924	0.214648	0.490652	0.382776	0.566445	0.564363
940	APOA2	0	0	0	0.0242805	0.0444834	0.0110474	0.927306	0.89395	0.895236	0.835161	0.901451	0.871836	0.882855	0.828284
941	APOA4	0	0	0	0.0173932	0.0329967	0.00681382	0.981156	0.965977	0.968992	0.940143	0.980605	0.971256	0.96776	0.94357
942	APOA5	0	0	0	0.0171615	0.032816	0.00670974	0.982056	0.966352	0.970384	0.940399	0.981502	0.971439	0.969179	0.943712
943	APOB	0	0	0	0.00548168	0.0111009	0.00106074	0.986506	0.973954	0.977466	0.952768	0.986008	0.977736	0.97638	0.955046
944	APOBEC1	0	0	0	0.02129	0.03966	0.0091694	0.973057	0.953132	0.956607	0.919583	0.972144	0.959603	0.955053	0.923998
945	APOBEC2	0	0	0	0.021868	0.0405604	0.0095206	0.969497	0.949122	0.951309	0.913699	0.968148	0.955775	0.949451	0.918257
946	APOBEC3A	0	0	0	0.0229323	0.0422903	0.010187	0.960374	0.936627	0.938228	0.894748	0.957047	0.941902	0.935187	0.898793
947	APOBEC3B	0	0	0	0.0197857	0.0371724	0.00825067	0.977767	0.960131	0.963773	0.930569	0.977172	0.966122	0.962469	0.934579
948	APOBEC3C	0	0	0	0.0217077	0.0402881	0.00941942	0.970147	0.950403	0.952275	0.915719	0.968897	0.957063	0.950475	0.920323
949	APOBEC3D	0	0	0	0.0187443	0.035305	0.00760903	0.979172	0.963349	0.965921	0.935957	0.978628	0.969034	0.964659	0.939742
950	APOBEC3F	0	0	0	0.0176279	0.0333902	0.00694917	0.980836	0.965609	0.968501	0.939573	0.98029	0.970953	0.96727	0.943063
951	APOBEC3G	0	0	0	0.020245	0.0379068	0.00852481	0.976385	0.958373	0.961658	0.927973	0.975743	0.964589	0.960295	0.932144
952	APOBEC3H	0	0	0	0.0215502	0.0400482	0.0093245	0.971361	0.951483	0.954065	0.917137	0.970261	0.958051	0.952388	0.921657
953	APOBEC4	0	0	0	0.0226844	0.0419166	0.0100352	0.964206	0.940549	0.943643	0.900414	0.96189	0.946188	0.941201	0.904404
954	APOBR	0	0	0	0.01894	0.0357593	0.00774346	0.979509	0.962827	0.96645	0.934843	0.978967	0.968476	0.965194	0.938606
955	APOC1	0	0	0	0.0242141	0.0443812	0.0110055	0.927609	0.896995	0.895602	0.83885	0.902113	0.879066	0.88334	0.833342
956	APOC2	0	0	0	0.0225479	0.0417335	0.0099554	0.962025	0.942297	0.940573	0.902669	0.959182	0.949161	0.937779	0.90742
957	APOC3	0	0	0	0.0218862	0.0405958	0.00953276	0.969544	0.948941	0.95138	0.913357	0.968202	0.955551	0.949526	0.917923
958	APOC4	0	0	0	0.0237612	0.0436466	0.0107152	0.944005	0.913959	0.915982	0.862063	0.932802	0.909775	0.909191	0.86189
959	APOC4-APOC2	0	0	0	0.0221304	0.0409958	0.00968517	0.968087	0.94688	0.949272	0.910232	0.966526	0.953409	0.947253	0.914818
960	APOD	0	0	0	0.0226023	0.0417707	0.00998171	0.964584	0.941645	0.944189	0.902268	0.962363	0.947628	0.9418	0.906591
961	APOE	0	0	0	0.0160886	0.0309802	0.00609817	0.983006	0.967905	0.971875	0.942896	0.982445	0.97274	0.970678	0.945975
962	APOF	0	0	0	0.021906	0.0406462	0.00954782	0.969785	0.948781	0.951737	0.912931	0.968479	0.955305	0.949901	0.917391
963	APOH	0	0	0	0.0191319	0.0360677	0.00785605	0.979049	0.962242	0.965728	0.933974	0.978499	0.968	0.964458	0.937801
964	APOL1	0	0	0	0.0212551	0.0395325	0.00913734	0.972239	0.953306	0.95538	0.920183	0.971234	0.959899	0.953758	0.924724
965	APOL2	0	0	0	0.0216454	0.0401701	0.00937837	0.970331	0.950901	0.952538	0.916427	0.969102	0.957527	0.950766	0.921
966	APOL3	0	0	0	0.0214666	0.0399079	0.00927224	0.97167	0.952034	0.954542	0.918081	0.970602	0.958586	0.952875	0.922588
967	APOL4	0	0	0	0.0223694	0.041385	0.00983459	0.966409	0.944417	0.946837	0.906566	0.964549	0.950878	0.944626	0.91108
968	APOL5	0	0	0	0.0206972	0.0386663	0.00880235	0.975082	0.956347	0.959682	0.924637	0.974346	0.96273	0.958251	0.928991
969	APOL6	0	0	0	0.0229917	0.0424062	0.0102275	0.959013	0.93535	0.936297	0.892724	0.955245	0.940731	0.932986	0.896762
970	APOLD1	0	0	0	0.0225238	0.0416528	0.00993394	0.96551	0.942615	0.945531	0.903405	0.9635	0.948632	0.943238	0.907799
971	APOM	0	0	0	0.0245617	0.0449368	0.0112283	0.916943	0.882201	0.882905	0.820096	0.877027	0.843769	0.866178	0.808931
972	APOO	0	0	0	0.0212495	0.0396561	0.00915382	0.969457	0.95334	0.951263	0.919603	0.968112	0.960599	0.949401	0.924504
973	APOOL	0	0	0	0.0218436	0.0405419	0.00950867	0.970017	0.94935	0.952081	0.91386	0.96874	0.955905	0.950268	0.918358
974	APOPT1	0	0	0	0.0225539	0.0416689	0.00994778	0.96436	0.942213	0.943865	0.903317	0.962087	0.948417	0.941454	0.907786
975	APP	0	0	0	0.00616405	0.0130849	0.00135236	0.986544	0.97374	0.977525	0.952292	0.986051	0.977524	0.976448	0.954574
976	APPBP2	0	0	0	0.00957548	0.0204385	0.00285674	0.985228	0.972501	0.9754	0.949873	0.984652	0.97661	0.974217	0.952461
977	APPL1	0	0	0	0.015856	0.0308937	0.00600942	0.981472	0.968188	0.969484	0.942997	0.980925	0.97328	0.968264	0.946364
978	APPL2	0	0	0	0.017539	0.0333974	0.00691968	0.981484	0.965762	0.969501	0.939561	0.980935	0.970999	0.96828	0.942946
979	APRT	0	0	0	0.0129366	0.0253516	0.00437416	0.984612	0.970701	0.974414	0.947455	0.984025	0.975009	0.973217	0.950139
980	APTX	0	0	0	0.0129653	0.0253829	0.00438661	0.984583	0.970681	0.97437	0.947435	0.983995	0.974994	0.973173	0.950123
981	AQP1	0	0	0	0.0110221	0.0220926	0.00343333	0.985317	0.97181	0.975545	0.949157	0.984744	0.975913	0.97437	0.951664
982	AQP10	0	0	0	0.0194191	0.0366276	0.0080396	0.978952	0.96134	0.96558	0.932236	0.978398	0.967111	0.964312	0.936106
983	AQP11	0	0	0	0.020721	0.0387202	0.00881912	0.975174	0.956233	0.959826	0.924374	0.974446	0.962633	0.958396	0.928678
984	AQP12A	0	0	0	0.0213678	0.0397056	0.00920512	0.971457	0.952667	0.954208	0.919318	0.970367	0.959376	0.952533	0.923933
985	AQP12B	0	0	0	0.0226827	0.041848	0.0100241	0.961981	0.940567	0.94051	0.901382	0.959127	0.946675	0.93771	0.90596
986	AQP2	0	0	0	0.0128273	0.0253591	0.00434236	0.984857	0.970771	0.974809	0.947451	0.984275	0.975031	0.973622	0.950092
987	AQP3	0	0	0	0.0161314	0.0312032	0.00614247	0.982923	0.967849	0.971741	0.942639	0.982359	0.972714	0.970544	0.945767
988	AQP4	0	0	0	0.0146721	0.0284164	0.00529844	0.98374	0.96933	0.973027	0.945294	0.983169	0.973933	0.971832	0.948194
989	AQP5	0	0	0	0.0134802	0.0264322	0.00467317	0.984417	0.970297	0.974106	0.946778	0.983833	0.974702	0.972908	0.949511
990	AQP6	0	0	0	0.0142641	0.0278128	0.00509155	0.984089	0.969715	0.973582	0.94579	0.983513	0.974206	0.972389	0.948593
991	AQP7	0	0	0	0.0184716	0.0349572	0.0074635	0.980199	0.963982	0.967503	0.936692	0.979653	0.96949	0.966276	0.940317
992	AQP8	0	0	0	0.0149104	0.0289312	0.00544167	0.983754	0.969137	0.973048	0.944866	0.983181	0.973741	0.971853	0.947786
993	AQP9	0	0	0	0.0182947	0.0346078	0.00735186	0.979109	0.964373	0.965822	0.93743	0.978562	0.970025	0.964553	0.941197
994	AQR	0	0	0	0.000834909	0.00238223	4.36714e-05	0.986939	0.974754	0.978138	0.953881	0.98649	0.978487	0.977113	0.956163
995	AR	0	0	0	0.00153976	0.00384134	0.000124421	0.986848	0.974678	0.978002	0.953757	0.986388	0.978423	0.976959	0.95604
996	ARAF	0	0	0	0.00556106	0.0126864	0.00119924	0.986264	0.973929	0.977076	0.952408	0.985749	0.977761	0.975969	0.954756
997	ARAP1	0	0	0	0.0115291	0.0232942	0.00371499	0.985327	0.971542	0.975561	0.948567	0.984753	0.975667	0.974387	0.951117
998	ARAP2	0	0	0	0.00819995	0.0165507	0.00211464	0.986027	0.973057	0.976697	0.951327	0.985501	0.976978	0.975566	0.95368
999	ARAP3	0	0	0	0.0100816	0.0205566	0.00300512	0.985827	0.972269	0.976365	0.94982	0.985278	0.976259	0.975217	0.952255
1000	ARC	0	0	0	0.0211812	0.0396781	0.00913174	0.971638	0.953701	0.954494	0.919524	0.970566	0.960708	0.952824	0.924153
1001	ARCN1	0	0	0	0.0152585	0.0301352	0.00571202	0.981948	0.968818	0.970221	0.943813	0.981397	0.973765	0.969006	0.947044
1002	AREG	0	0	0	0.0227321	0.042051	0.010074	0.960001	0.939707	0.93769	0.898598	0.956549	0.946497	0.934583	0.903037
1003	AREL1	0	0	0	0.0135196	0.026644	0.00471179	0.984633	0.970265	0.974446	0.946636	0.984048	0.974626	0.973249	0.949322
1004	ARF1	0	0	0	0.0153912	0.0304728	0.00579987	0.982436	0.968676	0.97098	0.943483	0.981887	0.973588	0.969772	0.946682
1005	ARF3	0	0	0	0.0171637	0.0331436	0.0067557	0.981832	0.966345	0.970036	0.939915	0.981277	0.971533	0.96882	0.943305
1006	ARF4	0	0	0	0.0165685	0.032294	0.00643665	0.980745	0.967264	0.968358	0.941153	0.980199	0.972599	0.967126	0.944676
1007	ARF5	0	0	0	0.0145977	0.0290274	0.00535358	0.982694	0.969398	0.971383	0.944789	0.982138	0.974212	0.970175	0.94788
1008	ARF6	0	0	0	0.0161355	0.0315633	0.00619217	0.981993	0.967844	0.97029	0.942162	0.981441	0.972924	0.969077	0.945486
1009	ARFGAP1	0	0	0	0.0174223	0.0332115	0.00685373	0.981629	0.965937	0.969728	0.939819	0.981085	0.971136	0.968511	0.943208
1010	ARFGAP2	0	0	0	0.0169325	0.0324124	0.00657622	0.982235	0.966711	0.970667	0.940998	0.981687	0.971746	0.969459	0.944253
1011	ARFGAP3	0	0	0	0.0177697	0.0338019	0.0070558	0.981273	0.965337	0.969174	0.938817	0.980719	0.970628	0.967947	0.942306
1012	ARFGEF1	0	0	0	0.0054469	0.0130606	0.00120427	0.986461	0.973964	0.977392	0.952302	0.985955	0.97775	0.976302	0.954643
1013	ARFGEF2	0	0	0	0.0037031	0.00890708	0.000610878	0.986608	0.974354	0.977615	0.953155	0.986113	0.978126	0.976546	0.955485
1014	ARFGEF3	0	0	0	0.0117444	0.0232546	0.00377201	0.985105	0.97142	0.975201	0.948593	0.984527	0.975598	0.97402	0.951157
1015	ARFIP1	0	0	0	0.015838	0.0305929	0.00596326	0.983273	0.968214	0.972291	0.943368	0.98271	0.972982	0.971097	0.946392
1016	ARFIP2	0	0	0	0.0114426	0.0234156	0.00370409	0.984596	0.971591	0.974392	0.948514	0.984008	0.975855	0.973193	0.951202
1017	ARFRP1	0	0	0	0.0171039	0.0327643	0.00668296	0.981788	0.966451	0.969969	0.940465	0.981235	0.971598	0.968754	0.943841
1018	ARG1	0	0	0	0.0146065	0.0283347	0.00526701	0.983836	0.969393	0.973178	0.945355	0.983261	0.973976	0.971983	0.948236
1019	ARG2	0	0	0	0.0147104	0.0285543	0.00532858	0.983833	0.969293	0.973173	0.945178	0.983257	0.973875	0.971978	0.948063
1020	ARGFX	0	0	0	0.0197338	0.0370602	0.0082156	0.977705	0.960334	0.963679	0.930902	0.977108	0.966314	0.962374	0.934956
1021	ARGLU1	0	0	0	0.0164788	0.0321507	0.00638688	0.981228	0.967392	0.969103	0.941372	0.980675	0.972631	0.967875	0.944822
1022	ARHGAP1	0	0	0	0.0167362	0.0324124	0.00650966	0.980768	0.967013	0.968395	0.941	0.980222	0.97235	0.967165	0.944494
1023	ARHGAP10	0	0	0	0.0157764	0.0303782	0.00591422	0.983118	0.968294	0.97205	0.943576	0.982554	0.973063	0.970855	0.946611
1024	ARHGAP11A	0	0	0	0.0129823	0.0254701	0.0044025	0.984628	0.970663	0.974438	0.947376	0.984042	0.974977	0.973242	0.950055
1025	ARHGAP11B	0	0	0	0.0229737	0.042358	0.0102132	0.959892	0.935894	0.937535	0.8937	0.956406	0.941002	0.934396	0.897748
1026	ARHGAP12	0	0	0	0.0143293	0.0279883	0.00513463	0.984179	0.96964	0.973729	0.94563	0.983601	0.974133	0.972527	0.948454
1027	ARHGAP15	0	0	0	0.0172178	0.0328349	0.00673152	0.98177	0.966259	0.969942	0.940369	0.981217	0.971409	0.968726	0.943732
1028	ARHGAP17	0	0	0	0.0168006	0.0322911	0.0065149	0.982579	0.966916	0.971206	0.941155	0.982027	0.97188	0.969997	0.944358
1029	ARHGAP18	0	0	0	0.0156326	0.0301958	0.00584271	0.983334	0.968443	0.972382	0.943753	0.982767	0.973175	0.971189	0.946774
1030	ARHGAP19	0	0	0	0.0190702	0.03597	0.00782001	0.979205	0.962451	0.965973	0.934265	0.978663	0.968146	0.964713	0.938066
1031	ARHGAP19-SLIT1	0	0	0	0.0164931	0.031623	0.00632008	0.982554	0.967366	0.971167	0.942094	0.982004	0.972311	0.969958	0.945278
1032	ARHGAP20	0	0	0	0.0164527	0.0316571	0.0063112	0.982753	0.967434	0.971476	0.942048	0.982197	0.972333	0.970265	0.945223
1033	ARHGAP21	1	0	0	0.0846867	0.0284003	0.0180105	0.826947	0.76272	0.974452	0.945301	0.812369	0.772548	0.975725	0.95482
1034	ARHGAP22	0	0	0	0.0165473	0.0317451	0.0063549	0.98258	0.967284	0.971209	0.941912	0.982029	0.972231	0.969999	0.945129
1035	ARHGAP23	0	0	0	0.0108978	0.0226231	0.00345831	0.98459	0.971865	0.974381	0.948907	0.984001	0.976131	0.973183	0.951592
1036	ARHGAP24	0	0	0	0.0160568	0.0308552	0.00607075	0.982881	0.967943	0.971676	0.943058	0.982321	0.972801	0.970476	0.946158
1037	ARHGAP25	0	0	0	0.0146326	0.0288784	0.00534568	0.982199	0.969368	0.970609	0.944927	0.98165	0.974244	0.969404	0.948055
1038	ARHGAP26	0	0	0	0.0138482	0.0277625	0.00495418	0.983093	0.970029	0.972014	0.945827	0.982532	0.9747	0.97082	0.948821
1039	ARHGAP27	0	0	0	0.015185	0.0295481	0.00561114	0.983812	0.968876	0.973138	0.944372	0.983237	0.973512	0.971944	0.947272
1040	ARHGAP28	0	0	0	0.0180988	0.0343853	0.00725208	0.980948	0.964738	0.968675	0.937797	0.980401	0.970098	0.967441	0.941348
1041	ARHGAP29	0	0	0	0.0104689	0.0217299	0.00323902	0.984634	0.972089	0.974449	0.94933	0.984049	0.976317	0.973252	0.951984
1042	ARHGAP30	0	1	0	0.0490302	0.225027	0.0416254	0.883739	0.827572	0.722428	0.577661	0.98134	0.974309	0.712062	0.550275
1043	ARHGAP31	0	0	0	0.0125062	0.0252687	0.00423504	0.9836	0.970972	0.972805	0.947513	0.983033	0.975455	0.971612	0.950369
1044	ARHGAP32	0	0	0	0.00910587	0.0193581	0.00262118	0.985216	0.972693	0.975382	0.950355	0.984641	0.976803	0.974201	0.952888
1045	ARHGAP33	0	0	0	0.0153851	0.029921	0.00572535	0.98367	0.968684	0.972913	0.944004	0.983101	0.973345	0.971724	0.946984
1046	ARHGAP35	1	0	0	0.138678	0.0599084	0.0434967	0.786755	0.706813	0.947425	0.794876	0.774962	0.727729	0.97397	0.951761
1047	ARHGAP36	0	0	0	0.0189553	0.0360809	0.00779507	0.976594	0.962786	0.961978	0.933952	0.975962	0.969054	0.960623	0.938203
1048	ARHGAP39	0	0	0	0.00880799	0.0183473	0.00244233	0.986172	0.972841	0.976924	0.950739	0.98565	0.976708	0.975812	0.95309
1049	ARHGAP4	0	0	0	0.0135486	0.0270474	0.00477109	0.982992	0.970243	0.971853	0.946343	0.982431	0.974904	0.970656	0.949318
1050	ARHGAP40	0	0	0	0.019183	0.0362537	0.00790109	0.979555	0.962106	0.966519	0.933453	0.979011	0.967773	0.965265	0.937164
1051	ARHGAP42	0	0	0	0.0122132	0.0250844	0.0041251	0.984165	0.971135	0.973707	0.947616	0.983588	0.975544	0.972506	0.950412
1052	ARHGAP44	0	1	0	0.043832	0.20118	0.0364011	0.892389	0.838691	0.749034	0.630175	0.98237	0.9745	0.739162	0.624
1053	ARHGAP5	0	1	0	0.0252986	0.140606	0.019468	0.975624	0.870214	0.806288	0.712617	0.984587	0.976678	0.795434	0.71464
1054	ARHGAP6	0	0	0	0.0147918	0.029321	0.00545409	0.982304	0.969233	0.970771	0.944569	0.981753	0.974105	0.969564	0.947691
1055	ARHGAP8	1	0	0	0.219331	0.0949832	0.0773239	0.730813	0.574254	0.85746	0.765789	0.723225	0.525874	0.970775	0.949022
1056	ARHGAP9	0	0	0	0.0123665	0.024438	0.00409362	0.984939	0.971053	0.974941	0.947965	0.984358	0.975296	0.973751	0.950579
1057	ARHGDIA	0	0	0	0.0199762	0.0375431	0.00837379	0.977501	0.959428	0.963371	0.929259	0.976899	0.965481	0.962054	0.93331
1058	ARHGDIB	0	0	0	0.0201219	0.037696	0.00844904	0.976677	0.958868	0.962102	0.928769	0.976047	0.965045	0.960749	0.93293
1059	ARHGDIG	0	0	0	0.01919	0.0363873	0.00792288	0.975131	0.962083	0.959759	0.932997	0.9744	0.968604	0.958327	0.937459
1060	ARHGEF1	0	0	0	0.0078492	0.0170659	0.00208105	0.985904	0.97318	0.976498	0.951157	0.985366	0.977121	0.975346	0.953563
1061	ARHGEF10	0	0	0	0.00681211	0.0135243	0.00152231	0.986184	0.973545	0.976945	0.952186	0.985666	0.977414	0.975836	0.954488
1062	ARHGEF10L	1	0	0	0.136436	0.0624921	0.0448714	0.791368	0.70835	0.954397	0.792845	0.778772	0.733556	0.974158	0.950693
1063	ARHGEF11	0	0	0	0.00526817	0.0119671	0.00108761	0.986246	0.974015	0.97705	0.952561	0.985734	0.977848	0.975943	0.954932
1064	ARHGEF12	0	0	0	0.00454977	0.0108096	0.000872374	0.986494	0.97418	0.977445	0.952837	0.985994	0.977986	0.976359	0.955146
1065	ARHGEF15	0	0	0	0.0133096	0.0261568	0.00458663	0.984605	0.970434	0.974404	0.946961	0.98402	0.974772	0.973208	0.949661
1066	ARHGEF16	0	0	0	0.0136476	0.026713	0.00475985	0.98442	0.970166	0.974111	0.946578	0.983837	0.97458	0.972913	0.94931
1067	ARHGEF17	0	0	0	0.00582709	0.0129084	0.00126998	0.98605	0.973841	0.976734	0.95235	0.985527	0.977714	0.975609	0.954727
1068	ARHGEF18	0	0	0	0.0123315	0.0246763	0.00411197	0.985205	0.971075	0.975363	0.947831	0.984629	0.975258	0.974186	0.950426
1069	ARHGEF19	0	0	0	0.0146216	0.0284847	0.0052913	0.984001	0.969376	0.973443	0.945242	0.983428	0.973931	0.972249	0.948084
1070	ARHGEF2	0	1	0	0.0237839	0.131996	0.0179978	0.979515	0.913105	0.814402	0.722596	0.984804	0.976705	0.802254	0.724629
1071	ARHGEF25	0	0	0	0.0160075	0.0308642	0.00605569	0.983125	0.968013	0.972058	0.943046	0.982559	0.972817	0.970864	0.94611
1072	ARHGEF26	0	0	0	0.0125322	0.0245086	0.00415081	0.984658	0.970952	0.974487	0.947925	0.984072	0.975243	0.973289	0.950574
1073	ARHGEF28	0	0	0	0.00930197	0.0189157	0.00262582	0.985921	0.972627	0.976527	0.950509	0.985385	0.97658	0.975379	0.952914
1074	ARHGEF3	0	0	0	0.0159064	0.0308343	0.0060182	0.983444	0.968128	0.972556	0.943078	0.982877	0.972884	0.971367	0.94609
1075	ARHGEF33	0	0	0	0.0177195	0.0338401	0.00704382	0.981705	0.965421	0.969841	0.938783	0.981156	0.970638	0.968625	0.942162
1076	ARHGEF35	0	0	0	0.0221973	0.0410785	0.00972292	0.967113	0.946247	0.947851	0.90953	0.965372	0.952815	0.945734	0.914119
1077	ARHGEF37	0	0	0	0.0173832	0.0331293	0.00682892	0.981628	0.965998	0.969726	0.939946	0.981084	0.971185	0.96851	0.943315
1078	ARHGEF38	0	0	0	0.0231723	0.0427071	0.010343	0.95809	0.931096	0.935027	0.886111	0.954009	0.934703	0.931547	0.889287
1079	ARHGEF39	0	0	0	0.0203954	0.038182	0.00862019	0.976185	0.957697	0.961359	0.926803	0.975531	0.963953	0.95998	0.930979
1080	ARHGEF4	1	1	1	0.276953	0.298628	0.211426	0.622745	0.383404	0.615874	0.409941	0.781786	0.739451	0.799294	0.719836
1081	ARHGEF40	0	0	0	0.0114736	0.0229314	0.00365699	0.985316	0.971575	0.975544	0.948759	0.984743	0.975698	0.974369	0.951306
1082	ARHGEF5	1	1	1	0.263856	0.281746	0.198133	0.61679	0.414341	0.607256	0.433106	0.781124	0.742468	0.798819	0.726887
1083	ARHGEF6	0	0	0	0.0101011	0.0210906	0.00306825	0.984791	0.972263	0.9747	0.94959	0.984208	0.976459	0.973512	0.952235
1084	ARHGEF7	0	0	0	0.00872526	0.0187951	0.00246627	0.98542	0.97287	0.975712	0.950588	0.984851	0.976912	0.974542	0.953096
1085	ARHGEF9	0	0	0	0.0103211	0.0217727	0.00320258	0.984954	0.972154	0.974967	0.949296	0.984378	0.97634	0.973775	0.951958
1086	ARID1A	0	0	0	0.00935897	0.0201509	0.00276896	0.985353	0.972599	0.975603	0.949993	0.984782	0.97667	0.974432	0.95256
1087	ARID1B	1	8	1	0.71354	1	0.71354	0.144794	0.127323	1.47685e-07	4.47301e-11	0.784075	0.735321	3.49723e-07	1.37304e-10
1088	ARID2	0	0	0	0.00875853	0.0188857	0.0024838	0.985427	0.972863	0.975721	0.950534	0.98486	0.976897	0.97455	0.953056
1089	ARID3A	0	0	0	0.0163978	0.031935	0.00633039	0.980573	0.967506	0.968092	0.941649	0.980027	0.97284	0.966857	0.945218
1090	ARID3B	0	0	0	0.0195973	0.0370062	0.00815858	0.977116	0.960776	0.962783	0.931095	0.976502	0.966918	0.961444	0.93523
1091	ARID3C	0	0	0	0.0199692	0.0374738	0.00836107	0.977316	0.959454	0.963089	0.929534	0.976709	0.96553	0.961768	0.933601
1092	ARID4A	0	0	0	0.0107597	0.0222894	0.00338209	0.984561	0.971941	0.974335	0.949063	0.983973	0.976196	0.973138	0.951744
1093	ARID4B	0	0	0	0.010976	0.0228118	0.00350168	0.984599	0.971831	0.974396	0.94883	0.984013	0.976092	0.9732	0.951515
1094	ARID5A	0	0	0	0.0161754	0.031592	0.00620941	0.981061	0.967785	0.968849	0.942124	0.980515	0.973019	0.967616	0.945577
1095	ARID5B	0	1	0	0.0385247	0.184409	0.0314568	0.899329	0.84981	0.768706	0.659533	0.983169	0.975213	0.759392	0.657881
1096	ARIH1	0	0	0	0.00721459	0.0163516	0.00186412	0.986032	0.973409	0.976704	0.951388	0.985507	0.977311	0.975573	0.953808
1097	ARIH2	0	0	0	0.00805196	0.0177284	0.00219311	0.985733	0.973109	0.976221	0.950951	0.985185	0.977082	0.975065	0.953411
1098	ARIH2OS	0	0	0	0.0230027	0.042392	0.0102295	0.958788	0.935109	0.935979	0.893006	0.954944	0.940178	0.932627	0.897156
1099	ARL1	0	0	0	0.0180195	0.034414	0.00722852	0.981302	0.964895	0.969222	0.937737	0.980749	0.970216	0.967993	0.941252
1100	ARL10	0	0	0	0.0187094	0.0354232	0.00761371	0.980151	0.963438	0.96743	0.935687	0.979606	0.968986	0.966196	0.939346
1101	ARL11	1	0	0	0.243504	0.122847	0.100797	0.629809	0.486794	0.831711	0.733713	0.610363	0.506113	0.962986	0.936179
1102	ARL13A	0	0	0	0.0197462	0.0371455	0.0082325	0.978114	0.960283	0.964299	0.930639	0.977527	0.966185	0.963012	0.934612
1103	ARL13B	0	0	0	0.0161747	0.0310327	0.0061338	0.982729	0.967787	0.971437	0.942837	0.982173	0.972679	0.970227	0.945952
1104	ARL14	0	0	0	0.0205416	0.0383197	0.00869394	0.974723	0.957056	0.959138	0.926179	0.973962	0.96352	0.957696	0.930608
1105	ARL14EP	0	0	0	0.0210301	0.0392955	0.00901866	0.97205	0.954595	0.955106	0.921458	0.971021	0.961515	0.953464	0.926166
1106	ARL15	0	0	0	0.0196377	0.0369419	0.00816375	0.978191	0.960645	0.964409	0.931297	0.977608	0.96656	0.963126	0.935254
1107	ARL16	0	0	0	0.0216025	0.0400986	0.00935157	0.970605	0.951148	0.952941	0.916811	0.969405	0.957807	0.951176	0.921409
1108	ARL17A	0	0	0	0.0250078	0.0456447	0.011515	0.906517	0.871218	0.871007	0.806911	0.84824	0.812467	0.849737	0.790575
1109	ARL2	0	0	0	0.0172139	0.0329316	0.00674361	0.982005	0.966269	0.97031	0.940266	0.981453	0.971378	0.969099	0.943557
1110	ARL2BP	0	0	0	0.022834	0.0421668	0.0101305	0.962906	0.938231	0.941792	0.896779	0.96027	0.943646	0.939164	0.9007
1111	ARL3	0	0	0	0.0188298	0.0356383	0.00768709	0.980024	0.963122	0.967237	0.935138	0.979476	0.968688	0.966001	0.938841
1112	ARL4A	0	0	0	0.0191273	0.0362875	0.00788609	0.97607	0.962253	0.961183	0.933287	0.975409	0.968637	0.959803	0.937661
1113	ARL4C	0	0	0	0.014809	0.029327	0.00546043	0.98295	0.969221	0.971784	0.944565	0.982389	0.974003	0.970587	0.947624
1114	ARL4D	0	0	0	0.0175355	0.0335734	0.00694304	0.98191	0.96578	0.970161	0.939229	0.981354	0.970948	0.968943	0.94257
1115	ARL5A	0	0	0	0.0188149	0.0355896	0.00767482	0.979325	0.963158	0.96616	0.93527	0.978784	0.968861	0.964905	0.939081
1116	ARL5B	0	0	0	0.019046	0.036022	0.00781892	0.979784	0.96253	0.966873	0.934112	0.979241	0.968122	0.965622	0.937813
1117	ARL5C	0	0	0	0.0203591	0.0382072	0.00861067	0.97508	0.957901	0.959679	0.926657	0.974343	0.964389	0.958248	0.931113
1118	ARL6	0	0	0	0.0196011	0.0368716	0.00814037	0.978153	0.96076	0.964353	0.931522	0.977568	0.966696	0.963067	0.935483
1119	ARL6IP1	0	0	0	0.0223975	0.0414737	0.00985877	0.96701	0.944138	0.9477	0.905645	0.965249	0.950362	0.945571	0.909968
1120	ARL6IP4	0	0	0	0.0184535	0.0348379	0.00744012	0.97984	0.964003	0.966958	0.936934	0.979297	0.969559	0.965711	0.940632
1121	ARL6IP5	0	0	0	0.0209488	0.0390989	0.00895929	0.973608	0.955078	0.957447	0.922518	0.972753	0.96162	0.955941	0.927041
1122	ARL6IP6	0	0	0	0.0233688	0.0429683	0.0104587	0.949927	0.925857	0.923862	0.879885	0.942349	0.928535	0.918661	0.883188
1123	ARL8A	0	0	0	0.0154517	0.0305328	0.00582773	0.982165	0.968615	0.970556	0.943431	0.981612	0.973576	0.969352	0.946651
1124	ARL8B	0	0	0	0.0180305	0.0344734	0.00724069	0.981303	0.964874	0.969223	0.937663	0.980751	0.970206	0.967994	0.941162
1125	ARL9	0	0	0	0.0218835	0.0406602	0.00954153	0.966946	0.948975	0.947607	0.912843	0.965173	0.956233	0.945469	0.917802
1126	ARMC1	0	0	0	0.0190938	0.0362863	0.00787397	0.976785	0.962367	0.962271	0.933293	0.976162	0.968627	0.960922	0.937549
1127	ARMC10	0	0	0	0.022073	0.0409168	0.00965159	0.968745	0.94742	0.950228	0.910886	0.967298	0.953915	0.948301	0.915334
1128	ARMC12	0	0	0	0.0208222	0.0388661	0.008878	0.974617	0.955788	0.958977	0.923763	0.973848	0.962199	0.957532	0.928146
1129	ARMC2	0	1	0	0.0550703	0.215681	0.0461089	0.874138	0.814029	0.692748	0.599113	0.979793	0.969364	0.680526	0.610872
1130	ARMC3	0	0	0	0.0139378	0.0272876	0.00492241	0.984359	0.969976	0.97401	0.946158	0.983776	0.974407	0.972812	0.948913
1131	ARMC4	0	0	0	0.00934123	0.0189469	0.0026391	0.985888	0.972604	0.97647	0.950502	0.985349	0.976567	0.97532	0.952897
1132	ARMC5	0	0	0	0.0173202	0.0332073	0.00681818	0.981898	0.966112	0.970139	0.939826	0.981341	0.971272	0.968924	0.943193
1133	ARMC6	0	0	0	0.0191948	0.0361884	0.00789584	0.979016	0.962063	0.965675	0.933621	0.978461	0.967823	0.964407	0.937434
1134	ARMC7	0	0	0	0.0224406	0.0415027	0.00987945	0.96541	0.943621	0.945385	0.905225	0.963377	0.949992	0.943079	0.909836
1135	ARMC8	0	0	0	0.0128817	0.0262229	0.00446387	0.983814	0.970734	0.973142	0.946925	0.983239	0.97522	0.971947	0.94978
1136	ARMC9	0	0	0	0.0194788	0.036689	0.00806991	0.978622	0.961134	0.965075	0.932058	0.978056	0.96696	0.963796	0.935963
1137	ARMCX1	0	0	0	0.0224768	0.0416345	0.00991331	0.966741	0.943145	0.947307	0.903692	0.964934	0.949233	0.945145	0.907838
1138	ARMCX2	0	0	0	0.0222524	0.0413395	0.00978348	0.963778	0.945714	0.943027	0.907087	0.961337	0.953115	0.940514	0.911991
1139	ARMCX3	0	0	0	0.0230486	0.042579	0.0102759	0.956554	0.934295	0.932898	0.889263	0.951899	0.939911	0.929119	0.893421
1140	ARMCX5	0	0	0	0.0216607	0.0402816	0.00940093	0.971375	0.950795	0.954085	0.915751	0.970276	0.957267	0.952409	0.920152
1141	ARMCX6	0	0	0	0.0231765	0.0426829	0.0103408	0.954027	0.930951	0.929422	0.886726	0.948414	0.935359	0.925131	0.890653
1142	ARMS2	0	0	0	0.0240873	0.0441769	0.0109242	0.935043	0.902154	0.904619	0.846117	0.917137	0.888954	0.895099	0.842368
1143	ARMT1	0	0	0	0.0203798	0.0381199	0.00860533	0.975891	0.957788	0.960917	0.927078	0.975214	0.964076	0.959529	0.931342
1144	ARNT	0	0	0	0.0131008	0.026504	0.00456544	0.983572	0.970572	0.972757	0.946718	0.983003	0.975118	0.971566	0.949632
1145	ARNT2	0	0	0	0.0135313	0.0272017	0.00478484	0.983271	0.970257	0.972289	0.94621	0.982707	0.974879	0.971095	0.949195
1146	ARNTL	0	0	0	0.0141729	0.0284196	0.00513986	0.983073	0.969783	0.971979	0.945288	0.982512	0.974477	0.970787	0.948323
1147	ARNTL2	0	0	0	0.0177138	0.0336998	0.00702216	0.981313	0.965436	0.969239	0.939	0.980762	0.970726	0.968013	0.942468
1148	ARPC1A	0	0	0	0.014213	0.0283378	0.00514233	0.983426	0.969741	0.972527	0.94535	0.982858	0.9744	0.971341	0.948329
1149	ARPC1B	0	0	0	0.0166542	0.0319967	0.00642519	0.982614	0.967114	0.971263	0.941585	0.982062	0.97207	0.970053	0.944757
1150	ARPC2	0	0	0	0.0145592	0.0290412	0.00534289	0.982726	0.969429	0.971434	0.944778	0.982171	0.974246	0.970224	0.94787
1151	ARPC3	0	0	0	0.0205859	0.0385276	0.008741	0.974464	0.956877	0.958745	0.925289	0.973685	0.963413	0.957289	0.929746
1152	ARPC4	0	0	0	0.019064	0.0363608	0.00787397	0.976484	0.962476	0.96181	0.933065	0.975846	0.968808	0.960451	0.937373
1153	ARPC4-TTLL3	0	0	0	0.0160642	0.0309688	0.00608854	0.983092	0.967934	0.972012	0.942912	0.982531	0.972756	0.970818	0.945974
1154	ARPC5	0	0	0	0.0204704	0.0385359	0.00869989	0.972583	0.957379	0.955897	0.925269	0.971617	0.964415	0.9543	0.929932
1155	ARPC5L	0	0	0	0.0212446	0.0397034	0.00915908	0.970683	0.953369	0.953057	0.919344	0.969493	0.960445	0.951299	0.924134
1156	ARPIN	0	0	0	0.0226312	0.0418118	0.00999898	0.964163	0.941328	0.943581	0.901782	0.961837	0.947239	0.941133	0.906126
1157	ARPP19	0	0	0	0.0219811	0.0409089	0.00961587	0.964957	0.94816	0.944729	0.910971	0.962812	0.955797	0.942371	0.916074
1158	ARPP21	0	0	0	0.016515	0.0316565	0.00633198	0.982482	0.967337	0.971055	0.94205	0.981932	0.972292	0.969846	0.945257
1159	ARR3	0	0	0	0.0201941	0.0378728	0.00850128	0.976326	0.95858	0.961571	0.928074	0.975682	0.964831	0.960203	0.932315
1160	ARRB1	0	0	0	0.0190222	0.0363101	0.00785176	0.976561	0.962581	0.96193	0.933216	0.975929	0.96891	0.960574	0.937519
1161	ARRB2	0	0	0	0.0202345	0.0381409	0.00855543	0.975469	0.958418	0.960277	0.926962	0.974762	0.964909	0.958867	0.93136
1162	ARRDC1	0	0	0	0.0217939	0.0404408	0.00947476	0.970099	0.949722	0.952204	0.914542	0.968842	0.956315	0.950398	0.919106
1163	ARRDC2	0	0	0	0.0201804	0.0378417	0.00849173	0.976898	0.958644	0.962447	0.928192	0.976278	0.964743	0.961099	0.932348
1164	ARRDC3	0	0	0	0.0195639	0.0371395	0.00816587	0.974928	0.960862	0.959452	0.930647	0.974182	0.967507	0.95801	0.935121
1165	ARRDC4	0	0	0	0.0210641	0.0392825	0.00902927	0.97384	0.954394	0.957809	0.921525	0.973006	0.960817	0.956317	0.925926
1166	ARRDC5	0	0	0	0.022999	0.0423952	0.0102286	0.959147	0.93523	0.936472	0.892918	0.95541	0.940252	0.933184	0.897044
1167	ARSA	0	0	0	0.00717861	0.0148274	0.00171872	0.98634	0.973428	0.977201	0.951851	0.985831	0.977258	0.976103	0.954154
1168	ARSB	0	0	0	0.0057226	0.0120307	0.0011794	0.98659	0.973874	0.97759	0.95255	0.986096	0.977633	0.97652	0.954818
1169	ARSD	0	0	0	0.00681942	0.0142746	0.00159115	0.986453	0.973544	0.977379	0.951996	0.985946	0.977349	0.976285	0.954288
1170	ARSE	0	0	0	0.00538434	0.0119945	0.00111195	0.986466	0.973984	0.977401	0.952557	0.985962	0.977776	0.976309	0.954883
1171	ARSF	0	0	0	0.00700452	0.0143409	0.00163666	0.986322	0.973494	0.977168	0.951972	0.98581	0.977321	0.97607	0.954285
1172	ARSG	0	0	0	0.0146596	0.0285406	0.00531063	0.983969	0.969341	0.973392	0.945188	0.983392	0.973903	0.972199	0.948056
1173	ARSH	0	0	0	0.00802533	0.0164356	0.00206252	0.986161	0.973119	0.976908	0.951364	0.985641	0.977008	0.975795	0.953695
1174	ARSI	1	0	0	0.0496749	0.0156914	0.00800007	0.900801	0.826218	0.977735	0.951599	0.839335	0.792443	0.976823	0.955454
1175	ARSJ	0	0	0	0.00789683	0.016462	0.00203504	0.986296	0.973166	0.977127	0.951353	0.985782	0.977023	0.976027	0.953671
1176	ARSK	0	0	0	0.00675409	0.0138816	0.0015424	0.986377	0.973562	0.977262	0.952082	0.98587	0.977389	0.976164	0.954378
1177	ART1	0	0	0	0.0211758	0.0393951	0.0090874	0.972489	0.953726	0.955756	0.920886	0.971514	0.960332	0.954153	0.925497
1178	ART3	0	0	0	0.0214102	0.0398246	0.00923876	0.972074	0.952399	0.955143	0.918653	0.971052	0.958921	0.953503	0.923103
1179	ART4	0	0	0	0.0227486	0.0419981	0.0100721	0.962734	0.939414	0.941556	0.899138	0.960062	0.945184	0.938903	0.903389
1180	ART5	0	0	0	0.0211574	0.0393705	0.0090769	0.972647	0.953861	0.955993	0.921054	0.971688	0.960441	0.954401	0.925629
1181	ARTN	0	0	0	0.0196276	0.0370463	0.00817532	0.977104	0.960694	0.962764	0.930963	0.97649	0.966838	0.961426	0.935104
1182	ARV1	0	0	0	0.0219128	0.0406488	0.00955076	0.969657	0.948717	0.951548	0.912913	0.968328	0.95527	0.949699	0.917382
1183	ARVCF	0	1	0	0.0306661	0.14594	0.0236892	0.973284	0.862101	0.803956	0.706472	0.984484	0.975604	0.793618	0.713688
1184	ARX	0	0	0	0.00414264	0.00967731	0.000728373	0.986539	0.974265	0.977516	0.953043	0.986046	0.978056	0.976434	0.955361
1185	AS3MT	0	0	0	0.0219201	0.0406942	0.00956041	0.970185	0.94866	0.95233	0.912533	0.968944	0.955073	0.950539	0.916954
1186	ASAH1	0	0	0	0.0134154	0.0259145	0.00458828	0.984036	0.97035	0.973496	0.947104	0.983461	0.974791	0.972304	0.94987
1187	ASAH2	0	1	0	0.059238	0.228153	0.0501129	0.867178	0.804127	0.666812	0.569597	0.977903	0.967195	0.649822	0.580886
1188	ASAH2B	0	0	0	0.0237292	0.0436142	0.0106977	0.943782	0.915054	0.91569	0.863225	0.932428	0.91227	0.908835	0.86319
1189	ASAP1	0	0	0	0.0108283	0.0227183	0.0034491	0.984797	0.971909	0.97471	0.94886	0.984214	0.976129	0.973523	0.951532
1190	ASAP2	0	0	0	0.0102768	0.0215788	0.0031693	0.984883	0.972169	0.974851	0.949394	0.984302	0.976367	0.973661	0.952021
1191	ASAP3	1	0	0	0.161716	0.0754765	0.0566801	0.770462	0.678119	0.868458	0.782724	0.759832	0.702032	0.973112	0.949155
1192	ASB1	0	0	0	0.0196011	0.0369232	0.00814788	0.978531	0.960762	0.964933	0.931364	0.977962	0.966637	0.963655	0.935261
1193	ASB10	0	0	0	0.0172399	0.0328252	0.00673768	0.981601	0.966227	0.969684	0.940385	0.981057	0.971393	0.968469	0.943763
1194	ASB11	0	0	0	0.0183631	0.0347566	0.00739694	0.980298	0.964201	0.967659	0.937108	0.979749	0.96971	0.966426	0.940731
1195	ASB12	0	0	0	0.0210004	0.039093	0.0089774	0.973096	0.954808	0.956665	0.922564	0.972186	0.961385	0.955114	0.927135
1196	ASB13	0	0	0	0.0190792	0.0359696	0.00782314	0.979103	0.962425	0.965811	0.934268	0.978555	0.96814	0.964542	0.938092
1197	ASB14	0	2	0	0.143293	0.693504	0.140032	0.780518	0.699709	0.151301	0.117485	0.981766	0.971948	0.149245	0.121333
1198	ASB15	0	0	0	0.0166569	0.0319267	0.00641653	0.98246	0.967111	0.971018	0.941671	0.981909	0.972085	0.96981	0.944878
1199	ASB16	0	0	0	0.0169099	0.0322846	0.00655096	0.982018	0.966756	0.970328	0.941164	0.981466	0.971811	0.969116	0.944453
1200	ASB17	1	1	1	0.509737	0.549713	0.44252	0.234959	0.2008	0.292077	0.209275	0.373604	0.587374	0.49289	0.472186
1201	ASB18	0	0	0	0.0192076	0.0362207	0.00790509	0.979058	0.962023	0.965742	0.933529	0.978509	0.967776	0.964473	0.937346
1202	ASB2	0	0	0	0.0130156	0.0255883	0.00442712	0.984676	0.970638	0.974517	0.947287	0.98409	0.974945	0.973319	0.94999
1203	ASB3	0	0	0	0.0163093	0.0312399	0.00620661	0.982551	0.967619	0.971163	0.942575	0.982002	0.97255	0.969954	0.945758
1204	ASB4	0	1	0	0.0584217	0.229083	0.0494953	0.871007	0.806926	0.681581	0.565968	0.978713	0.968778	0.666856	0.577632
1205	ASB5	0	0	0	0.0183321	0.0346849	0.00737589	0.980255	0.964285	0.967589	0.937289	0.979706	0.969794	0.96636	0.940891
1206	ASB6	0	0	0	0.0196696	0.0370196	0.00818657	0.978281	0.960531	0.964548	0.931035	0.977703	0.966435	0.963267	0.935005
1207	ASB7	0	0	0	0.0147809	0.0294788	0.0054708	0.982736	0.969244	0.971448	0.944439	0.98218	0.974064	0.970237	0.947546
1208	ASB8	0	0	0	0.019274	0.0363858	0.00795268	0.979253	0.961782	0.966046	0.933004	0.978711	0.967533	0.964791	0.936824
1209	ASB9	0	0	0	0.0190513	0.036174	0.00784266	0.976983	0.9625	0.962577	0.93366	0.976364	0.968708	0.961234	0.937845
1210	ASCC1	0	0	0	0.0186706	0.0353457	0.00758895	0.980154	0.963546	0.967436	0.935844	0.979609	0.969088	0.966203	0.939526
1211	ASCC2	0	0	0	0.0190361	0.0359925	0.00781113	0.979594	0.962557	0.96658	0.934182	0.979051	0.968191	0.965326	0.937928
1212	ASCC3	1	0	0	0.0425506	0.0150108	0.0070273	0.911695	0.841885	0.977836	0.951806	0.840961	0.7968	0.976892	0.955411
1213	ASCL1	0	0	0	0.0106928	0.0220057	0.00333179	0.984968	0.971974	0.974989	0.949183	0.984392	0.976155	0.973797	0.9518
1214	ASCL2	0	0	0	0.0137123	0.0270051	0.00481663	0.983907	0.970122	0.973293	0.946374	0.983329	0.974637	0.972099	0.949215
1215	ASCL3	0	0	0	0.0167232	0.0319967	0.0064484	0.98225	0.967028	0.97069	0.941583	0.981703	0.972038	0.969483	0.944818
1216	ASCL4	0	0	0	0.0143972	0.0278202	0.00513425	0.98373	0.969586	0.97301	0.945784	0.983159	0.97415	0.971816	0.948641
1217	ASF1A	0	0	0	0.0193108	0.0367274	0.00801515	0.976698	0.96169	0.962138	0.931947	0.976072	0.968025	0.960783	0.936234
1218	ASF1B	0	0	0	0.0192027	0.0362	0.00790034	0.978989	0.962042	0.965635	0.933588	0.978435	0.967803	0.964367	0.937398
1219	ASGR1	0	0	0	0.0212469	0.039556	0.00913784	0.972773	0.953352	0.956179	0.920086	0.97183	0.959866	0.954601	0.924554
1220	ASGR2	0	0	0	0.0219795	0.0407616	0.00959292	0.96933	0.948172	0.951074	0.912056	0.96797	0.954702	0.949206	0.916546
1221	ASH1L	1	7	1	0.0545095	0.991366	0.0544883	0.894747	0.815287	0.000539116	0.00146355	0.986337	0.978228	0.000550402	0.00151366
1222	ASH2L	0	0	0	0.0105543	0.0221433	0.0033082	0.984831	0.972045	0.974766	0.94913	0.984249	0.976249	0.973578	0.951781
1223	ASIC1	0	0	0	0.00986098	0.0208689	0.00297915	0.985162	0.972376	0.975297	0.949704	0.984585	0.976503	0.974114	0.95229
1224	ASIC2	0	0	0	0.0113916	0.0234462	0.00369285	0.984334	0.971618	0.973969	0.948501	0.983748	0.975923	0.972772	0.951239
1225	ASIC3	0	0	0	0.0140121	0.0271981	0.00493407	0.98402	0.969909	0.97347	0.946214	0.983446	0.974403	0.972278	0.949031
1226	ASIC4	0	0	0	0.0153993	0.0298003	0.00571401	0.983483	0.968664	0.972618	0.944124	0.982918	0.973357	0.971429	0.94708
1227	ASIC5	0	0	0	0.0183931	0.0347782	0.00741051	0.980125	0.964116	0.967392	0.937075	0.979579	0.969669	0.966158	0.940716
1228	ASIP	0	0	0	0.0239005	0.0438694	0.0108037	0.939776	0.90888	0.910509	0.855402	0.925539	0.901564	0.90244	0.853822
1229	ASL	0	1	0	0.00826611	0.0397923	0.00387855	0.986302	0.973035	0.868927	0.918852	0.98611	0.977643	0.844215	0.788922
1230	ASMT	0	0	0	0.0211846	0.0393581	0.00908507	0.971762	0.953685	0.954685	0.921115	0.970705	0.960379	0.953016	0.925778
1231	ASMTL	0	0	0	0.0202686	0.0378965	0.00853185	0.975861	0.958267	0.960874	0.928008	0.97518	0.964561	0.959485	0.932265
1232	ASNA1	1	0	0	0.229478	0.11214	0.0911479	0.653683	0.540367	0.838105	0.747619	0.64074	0.532617	0.965532	0.942784
1233	ASNS	0	0	0	0.0165706	0.0319291	0.00638784	0.982898	0.967259	0.971703	0.941664	0.982337	0.972141	0.970504	0.944813
1234	ASNSD1	0	0	0	0.0172694	0.0329635	0.00676699	0.981842	0.966196	0.970053	0.94021	0.981287	0.971328	0.968836	0.943534
1235	ASPA	0	0	0	0.0125847	0.0248373	0.00420638	0.984864	0.970919	0.97482	0.94774	0.984283	0.975182	0.973633	0.950395
1236	ASPDH	1	0	0	0.22163	0.118858	0.0948632	0.562992	0.568608	0.81989	0.739413	0.529297	0.613093	0.956563	0.926551
1237	ASPG	1	0	0	0.244277	0.118281	0.0975218	0.681786	0.482548	0.845445	0.739851	0.673613	0.483349	0.967844	0.94169
1238	ASPH	0	0	0	0.0127691	0.0251223	0.00429596	0.984738	0.970813	0.974616	0.947588	0.984154	0.975092	0.973423	0.950247
1239	ASPHD1	0	0	0	0.0210651	0.0393221	0.00903555	0.97434	0.954382	0.958557	0.921293	0.973547	0.960761	0.957094	0.925665
1240	ASPHD2	0	0	0	0.0198011	0.0373999	0.00828946	0.976625	0.960062	0.962029	0.929841	0.975998	0.966376	0.960672	0.934011
1241	ASPM	0	0	0	0.00174629	0.00359652	0.000132239	0.986919	0.97465	0.978111	0.953784	0.986468	0.978377	0.977084	0.956038
1242	ASPN	0	0	0	0.0192435	0.0362908	0.00792803	0.979043	0.961895	0.965719	0.933283	0.978492	0.967655	0.96445	0.937133
1243	ASPRV1	0	0	0	0.0231477	0.0426543	0.0103254	0.957588	0.93164	0.934311	0.887331	0.953329	0.935543	0.930748	0.890834
1244	ASPSCR1	0	0	0	0.0197378	0.0370552	0.00821629	0.977608	0.960327	0.963535	0.930929	0.977011	0.966312	0.962225	0.93497
1245	ASRGL1	0	0	0	0.0138361	0.0270072	0.00485522	0.984279	0.970037	0.973881	0.946372	0.983696	0.974475	0.97268	0.949133
1246	ASS1	0	0	0	0.0066782	0.0139331	0.00153104	0.986456	0.973593	0.977384	0.952066	0.985948	0.977396	0.976291	0.954357
1247	ASTE1	0	0	0	0.019051	0.0359806	0.00781471	0.979496	0.962502	0.966428	0.93422	0.978954	0.968162	0.965174	0.937975
1248	ASTL	0	0	0	0.0179421	0.0340749	0.00715384	0.980978	0.965027	0.968719	0.938315	0.98043	0.97038	0.967484	0.941811
1249	ASTN1	0	0	0	0.00866992	0.0185266	0.0024255	0.98533	0.972895	0.975566	0.950673	0.984757	0.976952	0.974393	0.953199
1250	ASTN2	0	0	0	0.0111154	0.0228761	0.0035487	0.984372	0.971752	0.974029	0.948798	0.983788	0.976059	0.972832	0.951509
1251	ASUN	0	0	0	0.0157017	0.0308977	0.00595868	0.982065	0.96836	0.970399	0.942993	0.981512	0.97335	0.969194	0.946306
1252	ASXL1	1	0	0	0.157492	0.0759489	0.0564215	0.756714	0.684628	0.864458	0.782186	0.747349	0.710011	0.972373	0.948464
1253	ASXL2	0	0	0	0.0120911	0.0246801	0.00404107	0.983995	0.971222	0.973433	0.947829	0.98342	0.975625	0.97224	0.950631
1254	ASXL3	0	3	0	0.142333	0.978048	0.142175	0.766902	0.702132	0.0083301	0.00307808	0.984113	0.976487	0.0146563	0.00393894
1255	ASZ1	0	1	0	0.0466034	0.189764	0.0380557	0.888997	0.832891	0.738386	0.651546	0.981861	0.972206	0.728121	0.662228
1256	ATAD1	1	0	0	0.122454	0.0554117	0.0385822	0.804743	0.723533	0.967933	0.798282	0.791009	0.745729	0.974774	0.951478
1257	ATAD2	0	0	0	0.00207156	0.00514063	0.000216431	0.986784	0.974596	0.977899	0.953629	0.98632	0.978347	0.976853	0.955907
1258	ATAD2B	0	0	0	0.00182775	0.00492083	0.000184342	0.986866	0.974636	0.978029	0.953653	0.986406	0.978371	0.97699	0.95593
1259	ATAD3A	0	0	0	0.00575789	0.0119783	0.00118189	0.986553	0.973867	0.977538	0.952559	0.98606	0.977634	0.976462	0.954832
1260	ATAD3B	0	1	0	0.0113707	0.076024	0.00724939	0.985922	0.971625	0.861898	0.782079	0.985953	0.977763	0.838182	0.767699
1261	ATAD3C	0	0	0	0.00861693	0.0173414	0.00229312	0.98594	0.972922	0.976556	0.95106	0.985403	0.976849	0.975411	0.953438
1262	ATAD5	0	0	0	0.00881596	0.01884	0.00249398	0.98531	0.972837	0.975534	0.950561	0.984738	0.976892	0.97436	0.953087
1263	ATAT1	0	0	0	0.0231379	0.0426714	0.0103243	0.959739	0.931977	0.937319	0.886998	0.956205	0.93547	0.934153	0.89015
1264	ATCAY	0	0	0	0.0188859	0.0359333	0.00774923	0.977931	0.962979	0.964018	0.934347	0.977339	0.968998	0.962726	0.938413
1265	ATE1	0	0	0	0.0144301	0.0281246	0.00518399	0.98398	0.969549	0.97341	0.945524	0.983406	0.974089	0.972216	0.948373
1266	ATF1	0	0	0	0.0168555	0.0325656	0.00657112	0.980975	0.966835	0.968716	0.940777	0.980428	0.97213	0.967481	0.944259
1267	ATF2	0	0	0	0.0121899	0.0249459	0.00410182	0.984078	0.971147	0.973563	0.947685	0.983503	0.975566	0.97237	0.950479
1268	ATF3	0	0	0	0.0204238	0.0382554	0.00864142	0.975755	0.95757	0.960713	0.926477	0.975067	0.963906	0.959316	0.930731
1269	ATF4	0	1	0	0.0781651	0.292123	0.0689839	0.841	0.768202	0.552392	0.421053	0.963192	0.954497	0.520605	0.401113
1270	ATF5	0	0	0	0.0215755	0.0401189	0.0093446	0.96937	0.951314	0.951133	0.916669	0.968016	0.958314	0.949269	0.921519
1271	ATF6	0	0	0	0.0176997	0.0336926	0.0070163	0.981385	0.965473	0.96935	0.939022	0.980836	0.970739	0.968127	0.94247
1272	ATF6B	0	0	0	0.017565	0.0335648	0.00695202	0.981834	0.96572	0.97004	0.939234	0.98128	0.970885	0.968824	0.942607
1273	ATF7	0	0	0	0.0169565	0.0329618	0.00665974	0.980201	0.96667	0.967506	0.940213	0.979655	0.972137	0.966279	0.94381
1274	ATF7IP	0	0	0	0.0130339	0.0263248	0.00452302	0.983504	0.970618	0.972651	0.946855	0.98294	0.975169	0.971463	0.949752
1275	ATF7IP2	0	0	0	0.0196193	0.0368021	0.00813674	0.976583	0.96072	0.961961	0.931737	0.97595	0.96687	0.960605	0.935903
1276	ATG10	0	0	0	0.0216339	0.0402067	0.00937959	0.971319	0.950965	0.954001	0.916206	0.970213	0.957453	0.95232	0.920668
1277	ATG101	0	0	0	0.0236336	0.0434361	0.0106331	0.946939	0.917884	0.919861	0.867676	0.937638	0.915984	0.914001	0.868736
1278	ATG12	0	0	0	0.0209299	0.0389517	0.00893033	0.97309	0.95521	0.956657	0.923261	0.97218	0.961771	0.955105	0.927893
1279	ATG13	0	0	0	0.0198402	0.0375526	0.00832589	0.973954	0.959922	0.957977	0.929209	0.973129	0.966727	0.956496	0.933864
1280	ATG14	0	0	0	0.018613	0.0352732	0.00755827	0.979584	0.963685	0.966564	0.936026	0.97904	0.969317	0.965311	0.9398
1281	ATG16L1	0	0	0	0.0146848	0.0292286	0.00540752	0.982672	0.969318	0.97135	0.944639	0.982117	0.974144	0.970141	0.947747
1282	ATG16L2	0	0	0	0.0147185	0.0286656	0.00534567	0.983968	0.969283	0.973391	0.945098	0.983392	0.973848	0.972198	0.947951
1283	ATG2A	0	0	0	0.0111987	0.0226102	0.00354206	0.985454	0.97171	0.975762	0.948914	0.984886	0.975806	0.974595	0.951423
1284	ATG2B	0	0	0	0.0102686	0.0207709	0.00307877	0.985698	0.972173	0.97616	0.949741	0.985147	0.976196	0.975006	0.952185
1285	ATG3	0	0	0	0.0179752	0.0342728	0.00719323	0.981437	0.964971	0.96943	0.937987	0.980889	0.970244	0.96821	0.941445
1286	ATG4A	0	0	0	0.0146706	0.0290539	0.0053805	0.982291	0.969332	0.970749	0.944764	0.98174	0.974208	0.969542	0.9479
1287	ATG4B	0	0	0	0.0144105	0.0286065	0.00523962	0.982585	0.969574	0.971216	0.945139	0.982034	0.974373	0.970006	0.948238
1288	ATG4C	0	0	0	0.0187345	0.0353435	0.00761114	0.979501	0.963377	0.966436	0.935859	0.978959	0.969011	0.965182	0.939634
1289	ATG4D	0	0	0	0.0187188	0.0354231	0.007617	0.980062	0.963419	0.967296	0.93569	0.979517	0.968977	0.96606	0.939352
1290	ATG5	0	0	0	0.0187619	0.0358458	0.00769265	0.97693	0.963297	0.962498	0.934603	0.976313	0.969471	0.961152	0.938805
1291	ATG7	0	0	0	0.0176043	0.0336137	0.00697238	0.981731	0.965646	0.969882	0.939144	0.98118	0.970834	0.968666	0.94253
1292	ATG9A	0	0	0	0.0134079	0.027068	0.0047298	0.983506	0.970357	0.972655	0.94633	0.982942	0.974927	0.971467	0.949258
1293	ATG9B	0	0	0	0.0141172	0.0273991	0.00499248	0.983991	0.969839	0.973427	0.94607	0.983416	0.974336	0.972234	0.948889
1294	ATHL1	0	0	0	0.014295	0.0278072	0.00510054	0.984024	0.969681	0.973477	0.945799	0.98345	0.974187	0.972285	0.948611
1295	ATIC	1	2	1	0.530944	0.762773	0.512001	0.288767	0.183892	0.192844	0.064746	0.799151	0.755102	0.326638	0.181151
1296	ATL1	0	0	0	0.00992646	0.0209837	0.00300916	0.985055	0.972344	0.97512	0.949626	0.984477	0.976493	0.973935	0.952244
1297	ATL2	0	0	0	0.00994849	0.0200559	0.00291523	0.985698	0.972336	0.976159	0.950037	0.985146	0.976346	0.975005	0.952484
1298	ATL3	0	0	0	0.0124214	0.0246539	0.00413584	0.985018	0.971021	0.975065	0.947847	0.984442	0.975244	0.973876	0.950457
1299	ATM	0	1	0	0.00452144	0.0401059	0.00218091	0.986865	0.974188	0.975473	0.916744	0.986424	0.978224	0.973787	0.78642
1300	ATMIN	0	0	0	0.0202899	0.0379239	0.00854363	0.975702	0.958189	0.960632	0.927898	0.975009	0.964494	0.95923	0.932182
1301	ATN1	0	0	0	0.0123281	0.0251013	0.0041616	0.983891	0.971082	0.973265	0.947602	0.983313	0.975516	0.972071	0.950425
1302	ATOH1	0	1	0	0.0177916	0.0998255	0.0123982	0.984914	0.965294	0.847806	0.760571	0.985615	0.977057	0.828709	0.753943
1303	ATOH7	0	0	0	0.0136915	0.0267921	0.00478335	0.984304	0.970137	0.973922	0.946511	0.98372	0.974573	0.972723	0.949289
1304	ATOH8	0	0	0	0.00670652	0.0143697	0.00157528	0.985767	0.973578	0.976276	0.95196	0.985219	0.977514	0.975125	0.954363
1305	ATOX1	0	0	0	0.0221841	0.0411586	0.00973018	0.963527	0.946347	0.942664	0.908685	0.961023	0.953889	0.940115	0.913761
1306	ATP10A	0	0	0	0.00383953	0.0082439	0.000591547	0.986782	0.974329	0.977895	0.953252	0.986318	0.978067	0.97685	0.955519
1307	ATP10B	0	1	0	0.00687949	0.0442579	0.00345355	0.986621	0.973527	0.962166	0.843037	0.986255	0.978001	0.933241	0.784889
1308	ATP10D	0	1	0	0.00850232	0.0547735	0.00472471	0.986533	0.972958	0.951519	0.798976	0.986207	0.977868	0.84829	0.779635
1309	ATP11A	0	0	0	0.0045561	0.00983239	0.000807028	0.986739	0.974178	0.977824	0.953012	0.986272	0.977923	0.97677	0.955256
1310	ATP11AUN	0	0	0	0.0235661	0.0433269	0.0105902	0.948431	0.919648	0.921918	0.870324	0.940021	0.918971	0.916325	0.871812
1311	ATP11B	0	0	0	0.00647209	0.013753	0.00147221	0.986539	0.973654	0.977517	0.952129	0.986048	0.977436	0.976435	0.9544
1312	ATP11C	0	0	0	0.00326103	0.00784571	0.000485721	0.986648	0.974413	0.977678	0.953301	0.986157	0.978184	0.976614	0.95561
1313	ATP12A	0	0	0	0.00343871	0.00742282	0.000486758	0.986822	0.974392	0.97796	0.953364	0.986358	0.97813	0.976917	0.955618
1314	ATP13A1	0	0	0	0.00212453	0.00541206	0.000232291	0.986807	0.974589	0.977936	0.953574	0.986344	0.978327	0.976894	0.955865
1315	ATP13A2	0	0	0	0.00394347	0.00857989	0.000627788	0.986792	0.974305	0.977912	0.953207	0.986329	0.978042	0.976869	0.95548
1316	ATP13A3	0	1	0	0.00827644	0.063671	0.00494047	0.986094	0.973033	0.864785	0.792232	0.986018	0.978022	0.840874	0.774225
1317	ATP13A4	0	0	0	0.00608975	0.0126407	0.00130044	0.986504	0.973766	0.977463	0.952429	0.986006	0.977557	0.976377	0.954682
1318	ATP13A5	1	0	0	0.0771858	0.0297	0.0179582	0.849276	0.770484	0.976201	0.944203	0.821735	0.778015	0.976229	0.954298
1319	ATP1A1	0	2	0	0.0121356	0.197446	0.0102686	0.986237	0.971187	0.768483	0.63777	0.986362	0.978242	0.733194	0.592543
1320	ATP1A2	0	0	0	0.00403523	0.00945683	0.000696917	0.986862	0.974291	0.978024	0.953079	0.986402	0.977995	0.976983	0.955308
1321	ATP1A3	0	2	0	0.00555035	0.15568	0.00448671	0.98687	0.973933	0.853175	0.696176	0.986477	0.978421	0.830178	0.672646
1322	ATP1A4	0	1	0	0.00486067	0.037406	0.00224964	0.98681	0.974112	0.974038	0.929813	0.986386	0.978175	0.971689	0.788368
1323	ATP1B1	0	0	0	0.0178355	0.0343684	0.00715791	0.978709	0.965224	0.965209	0.93782	0.97815	0.971022	0.963934	0.941665
1324	ATP1B2	1	0	0	0.219115	0.116395	0.0927642	0.583953	0.575353	0.823926	0.741592	0.55509	0.61424	0.959428	0.930539
1325	ATP1B3	0	0	0	0.0210484	0.0393481	0.00903328	0.974321	0.954471	0.958531	0.921195	0.973526	0.960884	0.957068	0.925533
1326	ATP1B4	0	0	0	0.0203734	0.0381237	0.00860356	0.976039	0.957836	0.961135	0.927036	0.97537	0.964084	0.959753	0.931285
1327	ATP2A1	0	3	0	0.0257974	0.511618	0.0247446	0.985577	0.86951	0.353889	0.244841	0.98645	0.978273	0.318031	0.205999
1328	ATP2A2	1	0	0	0.0352375	0.0110681	0.00473863	0.908773	0.854795	0.977831	0.952778	0.840729	0.79861	0.976889	0.955709
1329	ATP2A3	0	1	0	0.00247052	0.030005	0.00102073	0.986952	0.974534	0.97757	0.943938	0.986505	0.97838	0.976439	0.93539
1330	ATP2B1	0	0	0	0.0017548	0.00495136	0.000178209	0.986893	0.974648	0.978066	0.953649	0.986436	0.978372	0.977036	0.955924
1331	ATP2B2	0	1	0	0.000728203	0.0152809	0.000193024	0.986979	0.974769	0.977863	0.951722	0.986532	0.978518	0.976789	0.953651
1332	ATP2B3	0	0	0	0.000436327	0.00125091	1.23741e-05	0.986982	0.974812	0.978208	0.953996	0.986533	0.978541	0.977184	0.956267
1333	ATP2B4	1	2	1	0.0372807	0.093595	0.0241083	0.904491	0.851112	0.826439	0.766858	0.980016	0.807962	0.814536	0.772281
1334	ATP2C1	0	0	0	0.00372554	0.0091558	0.000628917	0.986647	0.974348	0.977676	0.953122	0.986155	0.978116	0.976612	0.955437
1335	ATP2C2	0	0	0	0.00205287	0.00361459	0.000155292	0.98682	0.9746	0.977954	0.953779	0.986355	0.97836	0.976911	0.956042
1336	ATP4A	0	1	0	0.00363574	0.0367376	0.00167895	0.986921	0.974365	0.97708	0.9319	0.986478	0.978283	0.975838	0.788783
1337	ATP4B	0	0	0	0.0211579	0.0394118	0.00908327	0.973189	0.953857	0.956814	0.92083	0.972291	0.96034	0.955265	0.925322
1338	ATP5A1	0	0	0	0.0055522	0.0126902	0.00119777	0.986242	0.973932	0.977043	0.952404	0.985729	0.97777	0.975936	0.95476
1339	ATP5B	0	0	0	0.00779947	0.0171676	0.0020785	0.985774	0.973203	0.976285	0.951117	0.985226	0.977157	0.975135	0.95356
1340	ATP5C1	0	0	0	0.0175869	0.0335273	0.00695433	0.981574	0.965675	0.969642	0.939314	0.981029	0.970896	0.968425	0.942701
1341	ATP5D	0	0	0	0.0211888	0.0394888	0.00910626	0.972836	0.95366	0.956274	0.920414	0.971902	0.960242	0.954699	0.924898
1342	ATP5E	0	0	0	0.0231389	0.0426321	0.0103186	0.957311	0.931922	0.933923	0.887885	0.952938	0.936104	0.930307	0.891593
1343	ATP5F1	0	0	0	0.021989	0.040765	0.00959699	0.968992	0.948076	0.950574	0.91202	0.967575	0.954659	0.948671	0.916573
1344	ATP5G1	0	0	0	0.0232773	0.0429256	0.010417	0.951707	0.928317	0.926253	0.880857	0.945043	0.932408	0.921476	0.884041
1345	ATP5G2	0	0	0	0.0224606	0.0415425	0.00989312	0.965857	0.943393	0.946043	0.904811	0.963905	0.949586	0.94377	0.909277
1346	ATP5G3	0	0	0	0.0224189	0.0415337	0.00987601	0.96509	0.943886	0.944905	0.904882	0.962968	0.950602	0.942564	0.909473
1347	ATP5H	0	0	0	0.0222048	0.0411467	0.00973615	0.968243	0.946186	0.949501	0.90883	0.966724	0.952493	0.9475	0.913199
1348	ATP5I	0	0	0	0.0242863	0.0444843	0.0110497	0.925222	0.893666	0.892724	0.835099	0.89679	0.871728	0.879445	0.828694
1349	ATP5J	0	0	0	0.0231098	0.0426009	0.0103026	0.95876	0.932799	0.935941	0.888611	0.954908	0.936928	0.932583	0.892185
1350	ATP5J2	0	0	0	0.0232878	0.042863	0.0104113	0.953408	0.928104	0.928557	0.882115	0.947509	0.93105	0.924146	0.885247
1351	ATP5J2-PTCD1	0	0	0	0.0120723	0.0237542	0.00392565	0.98491	0.971232	0.974895	0.948342	0.984328	0.975458	0.973703	0.950936
1352	ATP5L	0	0	0	0.0222914	0.0412672	0.00978716	0.967191	0.945328	0.947965	0.907695	0.965464	0.951715	0.945857	0.912244
1353	ATP5L2	0	0	0	0.0240727	0.0441421	0.0109131	0.934337	0.902799	0.90377	0.847394	0.915715	0.890306	0.894017	0.844046
1354	ATP5O	0	0	0	0.0212095	0.0394992	0.00911546	0.972539	0.953532	0.955831	0.920324	0.971566	0.96012	0.954231	0.924874
1355	ATP5S	0	0	0	0.018812	0.0355395	0.00766661	0.979726	0.96317	0.966783	0.935428	0.979182	0.968788	0.965534	0.939154
1356	ATP5SL	0	1	0	0.0632865	0.238932	0.0539642	0.858127	0.797668	0.630731	0.535602	0.975281	0.963959	0.607541	0.548603
1357	ATP6AP1	0	0	0	0.018975	0.0361707	0.00781495	0.976249	0.962724	0.961456	0.93367	0.9756	0.969083	0.960083	0.937969
1358	ATP6AP1L	0	0	0	0.0212147	0.0395192	0.00912037	0.972881	0.953524	0.956342	0.920254	0.971951	0.96004	0.954779	0.924711
1359	ATP6AP2	0	0	0	0.0197598	0.037412	0.00827628	0.974806	0.960224	0.959263	0.929777	0.974048	0.96685	0.957821	0.934242
1360	ATP6C	0	0	0	0.017228	0.0330594	0.00676613	0.981202	0.96624	0.969061	0.940048	0.980649	0.971531	0.967832	0.943514
1361	ATP6V0A1	0	0	0	0.00261761	0.00672562	0.000344378	0.986775	0.974515	0.977883	0.953428	0.986309	0.978269	0.976832	0.955722
1362	ATP6V0A2	0	0	0	0.00569583	0.0120403	0.00117507	0.98661	0.973887	0.977617	0.952548	0.986115	0.977636	0.976548	0.954808
1363	ATP6V0A4	0	0	0	0.00500153	0.0106338	0.000940077	0.986678	0.974084	0.977727	0.952867	0.986198	0.977825	0.976668	0.955115
1364	ATP6V0B	0	0	0	0.0197436	0.037419	0.00827143	0.97445	0.960293	0.958723	0.929749	0.97367	0.966942	0.957267	0.934279
1365	ATP6V0C	0	0	0	0.0202528	0.0382564	0.00857905	0.974707	0.958338	0.959114	0.926463	0.973942	0.965037	0.95767	0.930921
1366	ATP6V0D1	0	0	0	0.0200759	0.0380239	0.00848039	0.973989	0.959045	0.95803	0.927431	0.973167	0.965872	0.956551	0.932081
1367	ATP6V0D2	1	0	0	0.357246	0.16742	0.148545	0.61054	0.302273	0.828876	0.682325	0.58981	0.225994	0.961656	0.935223
1368	ATP6V0E1	0	0	0	0.0238479	0.0438067	0.0107736	0.937106	0.910911	0.907089	0.85732	0.920787	0.906398	0.898189	0.856874
1369	ATP6V0E2	0	0	0	0.0209002	0.0390655	0.00893641	0.972982	0.955338	0.956494	0.922702	0.972062	0.962143	0.954939	0.9273
1370	ATP6V1A	0	0	0	0.00633832	0.0143404	0.00149313	0.98622	0.973694	0.977007	0.951975	0.985703	0.977543	0.975898	0.954333
1371	ATP6V1B1	0	0	0	0.00658367	0.0136445	0.00148602	0.98644	0.97362	0.977358	0.952164	0.985933	0.977431	0.976261	0.954452
1372	ATP6V1B2	1	0	0	0.0953855	0.0347946	0.0228452	0.820907	0.751471	0.973634	0.937037	0.807346	0.763332	0.975547	0.954281
1373	ATP6V1C1	0	0	0	0.0180375	0.0343714	0.00722877	0.981359	0.964854	0.96931	0.937813	0.980809	0.970152	0.968086	0.94131
1374	ATP6V1C2	0	0	0	0.0182948	0.0347173	0.00736747	0.980713	0.96437	0.968311	0.937208	0.980168	0.969798	0.967075	0.940748
1375	ATP6V1D	0	0	0	0.0171692	0.0328578	0.00671815	0.982132	0.966331	0.970506	0.94033	0.98158	0.97142	0.969301	0.94363
1376	ATP6V1E1	0	0	0	0.0195658	0.0370131	0.00814824	0.976766	0.960853	0.962243	0.931069	0.976143	0.967131	0.960891	0.935279
1377	ATP6V1E2	0	0	0	0.019586	0.0367631	0.00811911	0.977689	0.960811	0.963654	0.931842	0.97709	0.96679	0.962349	0.935853
1378	ATP6V1F	0	0	0	0.022703	0.0419517	0.0100477	0.964063	0.940184	0.943437	0.89974	0.961713	0.94582	0.940965	0.903766
1379	ATP6V1G1	0	0	0	0.0231845	0.0427347	0.0103519	0.956522	0.930731	0.932854	0.885485	0.951856	0.934722	0.929069	0.888716
1380	ATP6V1G2	0	0	0	0.022418	0.041496	0.00986994	0.966786	0.943901	0.947366	0.905295	0.964982	0.950077	0.945208	0.909655
1381	ATP6V1G3	0	0	0	0.0221032	0.0409762	0.00967197	0.96781	0.947181	0.948885	0.910397	0.966217	0.95383	0.946843	0.915063
1382	ATP6V1H	0	0	0	0.0170867	0.0327351	0.00667309	0.982268	0.966471	0.970714	0.940508	0.981718	0.971523	0.969507	0.9438
1383	ATP7A	0	0	0	0.00124674	0.00318765	8.5156e-05	0.986882	0.974702	0.978052	0.953814	0.986427	0.978447	0.977022	0.956091
1384	ATP7B	0	0	0	0.00143159	0.0029126	8.95181e-05	0.986935	0.97469	0.978134	0.953834	0.986487	0.978422	0.977109	0.956093
1385	ATP8A1	0	0	0	0.00482584	0.0107535	0.000917784	0.9867	0.974118	0.977759	0.952847	0.986222	0.977863	0.976705	0.955094
1386	ATP8A2	0	0	0	0.00515285	0.0112297	0.00101122	0.986707	0.974046	0.977773	0.952744	0.986235	0.977764	0.976718	0.954984
1387	ATP8B1	0	0	0	0.00532828	0.0116234	0.0010732	0.986699	0.974	0.977758	0.952657	0.986221	0.977709	0.976703	0.954893
1388	ATP8B2	0	1	0	0.0103689	0.06743	0.00630091	0.986567	0.972129	0.95577	0.789259	0.986223	0.977684	0.863864	0.772698
1389	ATP8B3	0	0	0	0.00475346	0.00990907	0.000845113	0.986668	0.974137	0.977711	0.952994	0.986183	0.977905	0.976651	0.955245
1390	ATP8B4	0	0	0	0.00556768	0.0116606	0.00112075	0.986597	0.973925	0.977597	0.952648	0.986102	0.977684	0.976528	0.954904
1391	ATP9A	0	0	0	0.00197624	0.00530559	0.000212795	0.986854	0.97461	0.978009	0.953594	0.986395	0.978344	0.976969	0.955887
1392	ATP9B	0	0	0	0.00356791	0.00766625	0.000518382	0.986809	0.974378	0.977941	0.953319	0.986347	0.978113	0.976898	0.955585
1393	ATPAF1	0	0	0	0.0213782	0.0398272	0.00922728	0.972847	0.952605	0.956291	0.918605	0.971914	0.959062	0.954717	0.922953
1394	ATPAF2	0	0	0	0.0175352	0.0334287	0.00692277	0.981595	0.965782	0.969675	0.939494	0.98105	0.970984	0.96846	0.942875
1395	ATPIF1	0	0	0	0.0188434	0.0355531	0.00767964	0.979444	0.963101	0.966347	0.935375	0.978902	0.968748	0.965093	0.93916
1396	ATR	0	0	0	0.00623395	0.0138206	0.00142786	0.986676	0.973718	0.977724	0.952101	0.986194	0.97746	0.976663	0.954346
1397	ATRAID	0	0	0	0.020771	0.0387069	0.00883548	0.973881	0.956052	0.95787	0.924474	0.973053	0.962531	0.956381	0.928946
1398	ATRIP	0	0	0	0.0171565	0.0328282	0.00670974	0.982115	0.966355	0.970479	0.94038	0.981564	0.971433	0.969273	0.943677
1399	ATRN	0	0	0	0.00602659	0.0136799	0.0013727	0.986148	0.973785	0.976887	0.95215	0.985625	0.977637	0.975774	0.954523
1400	ATRNL1	0	0	0	0.00787184	0.0170827	0.0020881	0.985599	0.973176	0.975993	0.951149	0.98504	0.977162	0.974842	0.953613
1401	ATRX	1	0	0	0.00255885	0.000724443	4.06436e-05	0.986788	0.974519	0.978234	0.954039	0.98631	0.978235	0.977213	0.956324
1402	ATXN1	0	0	0	0.010339	0.0214883	0.00317665	0.984712	0.972145	0.974574	0.94944	0.984127	0.976365	0.973381	0.952074
1403	ATXN10	0	0	0	0.020233	0.0378558	0.0085129	0.976135	0.958427	0.961288	0.928144	0.975481	0.964651	0.959907	0.932398
1404	ATXN1L	0	0	0	0.0175754	0.0338539	0.00699587	0.978817	0.965699	0.965372	0.938753	0.97826	0.971379	0.964098	0.942565
1405	ATXN2	0	0	0	0.0100919	0.0211576	0.00307295	0.985097	0.972266	0.975188	0.949567	0.984518	0.976413	0.974008	0.952162
1406	ATXN2L	0	0	0	0.0125067	0.0254832	0.00426081	0.983892	0.970971	0.973267	0.947364	0.983314	0.975414	0.972072	0.950208
1407	ATXN3	0	0	0	0.0193085	0.0364721	0.00797751	0.978831	0.961701	0.965396	0.932738	0.978274	0.967519	0.964122	0.93663
1408	ATXN3L	0	0	0	0.0220634	0.0408856	0.00964322	0.968497	0.947507	0.949868	0.91116	0.967015	0.954071	0.947908	0.915631
1409	ATXN7	0	0	0	0.0164465	0.0318067	0.00632944	0.979883	0.967441	0.967026	0.941827	0.979341	0.972853	0.965781	0.945427
1410	ATXN7L1	0	0	0	0.0175179	0.0338796	0.00697947	0.979408	0.965807	0.966291	0.938715	0.978867	0.971412	0.965037	0.942479
1411	ATXN7L2	0	0	0	0.0199059	0.0376133	0.00835855	0.973974	0.959694	0.958007	0.929022	0.973151	0.966454	0.956528	0.933624
1412	ATXN7L3	0	0	0	0.0190099	0.0362685	0.00784142	0.976422	0.962615	0.961715	0.933377	0.975782	0.968969	0.960354	0.937682
1413	ATXN7L3B	0	0	0	0.0243918	0.0446675	0.0111196	0.921612	0.888786	0.888479	0.828241	0.888493	0.859349	0.873704	0.819228
1414	AUH	0	0	0	0.0153958	0.0297409	0.00570497	0.983404	0.968669	0.972492	0.944163	0.982837	0.973369	0.971307	0.947138
1415	AUNIP	0	0	0	0.0223811	0.0414157	0.0098437	0.966594	0.944312	0.947092	0.906262	0.964759	0.950667	0.944903	0.910687
1416	AUP1	0	0	0	0.0121397	0.0240606	0.00398192	0.985042	0.971182	0.975101	0.948157	0.984465	0.975386	0.973913	0.950748
1417	AURKA	0	0	0	0.0183242	0.0350874	0.00743022	0.978118	0.96431	0.964304	0.936427	0.977531	0.970193	0.963017	0.940372
1418	AURKAIP1	0	0	0	0.0235664	0.0433268	0.0105903	0.948365	0.919603	0.92183	0.870356	0.939918	0.918937	0.916221	0.871848
1419	AURKB	0	0	0	0.0197996	0.0372121	0.0082615	0.977829	0.960072	0.963865	0.930407	0.977234	0.966061	0.962569	0.934426
1420	AURKC	0	0	0	0.0212793	0.0396416	0.00916269	0.972468	0.953174	0.955725	0.919689	0.971488	0.959789	0.954115	0.924191
1421	AUTS2	0	0	0	0.0138978	0.027863	0.00498244	0.983082	0.97	0.971994	0.945733	0.982521	0.974663	0.970801	0.948755
1422	AVEN	0	0	0	0.0210693	0.039143	0.00901027	0.97196	0.954351	0.954971	0.922315	0.970918	0.961101	0.953323	0.927002
1423	AVIL	0	0	0	0.0129573	0.0254969	0.00439829	0.984701	0.970687	0.974557	0.947355	0.984117	0.97498	0.973365	0.950037
1424	AVL9	0	0	0	0.0182718	0.034721	0.00735996	0.980886	0.964408	0.968577	0.937178	0.980339	0.969819	0.967346	0.940721
1425	AVP	0	0	0	0.0141551	0.0277207	0.00504553	0.984158	0.969797	0.973695	0.94586	0.98358	0.974278	0.972495	0.948664
1426	AVPI1	0	0	0	0.023946	0.0439379	0.0108321	0.938234	0.907223	0.908562	0.853319	0.922782	0.898993	0.899919	0.851425
1427	AVPR1A	0	1	0	0.0503725	0.205411	0.0418291	0.884464	0.824841	0.72423	0.621629	0.981381	0.971681	0.714	0.629968
1428	AVPR1B	0	0	0	0.0193497	0.0363827	0.00797925	0.978315	0.961564	0.964599	0.933011	0.977737	0.967453	0.963318	0.936953
1429	AVPR2	0	0	0	0.0177327	0.0339688	0.00706637	0.97998	0.965396	0.967172	0.938568	0.979432	0.970982	0.965931	0.94225
1430	AWAT1	0	0	0	0.0220924	0.0409444	0.00966309	0.968527	0.947295	0.949913	0.910638	0.96705	0.953744	0.947956	0.915209
1431	AWAT2	0	0	0	0.0202827	0.038082	0.00856435	0.976103	0.95822	0.961237	0.927207	0.975446	0.96454	0.959855	0.9315
1432	AXDND1	0	0	0	0.0150703	0.0290952	0.00551449	0.983474	0.968981	0.972604	0.944715	0.982908	0.973649	0.971415	0.947681
1433	AXIN1	0	0	0	0.00927721	0.0191675	0.00264586	0.985614	0.972632	0.97602	0.950418	0.985056	0.976652	0.974869	0.952882
1434	AXIN2	0	0	0	0.00950976	0.0195278	0.00274382	0.985281	0.97253	0.975488	0.950283	0.984707	0.976618	0.974308	0.952791
1435	AXL	0	1	0	0.0248665	0.122576	0.0183494	0.982432	0.875199	0.826315	0.734173	0.985129	0.976126	0.811876	0.735092
1436	AZGP1	0	1	0	0.0639936	0.243784	0.0547889	0.858904	0.794963	0.634786	0.521698	0.975422	0.964766	0.612494	0.525715
1437	AZI2	0	0	0	0.0205113	0.0383822	0.00869213	0.975855	0.957208	0.960864	0.925862	0.975174	0.963485	0.959475	0.930126
1438	AZIN1	0	0	0	0.018173	0.0348975	0.00735024	0.978041	0.964603	0.96419	0.936805	0.977453	0.970507	0.9629	0.940815
1439	AZIN2	0	0	0	0.0176035	0.033475	0.00695271	0.98132	0.965647	0.96925	0.939434	0.980769	0.970913	0.968024	0.942844
1440	AZU1	0	0	0	0.0161717	0.0310499	0.00613512	0.982781	0.967792	0.971518	0.942815	0.982223	0.972675	0.970308	0.945925
1441	B2M	0	0	0	0.0230294	0.0425327	0.0102614	0.954184	0.934644	0.929655	0.890456	0.948639	0.941059	0.925382	0.894875
1442	B3GALNT1	0	0	0	0.019266	0.036329	0.0079416	0.978992	0.96181	0.965639	0.933153	0.978438	0.967589	0.964371	0.936996
1443	B3GALNT2	0	0	0	0.0175089	0.0334111	0.00691129	0.981705	0.965818	0.969843	0.939537	0.981157	0.971012	0.968626	0.942894
1444	B3GALT1	0	0	0	0.0182408	0.0347002	0.00734617	0.981011	0.964461	0.96877	0.937248	0.980463	0.969858	0.967536	0.940744
1445	B3GALT2	0	0	0	0.0158697	0.031059	0.00603599	0.981495	0.968177	0.96952	0.942801	0.980949	0.973267	0.968299	0.946183
1446	B3GALT4	0	0	0	0.0201095	0.0377768	0.00845643	0.977343	0.958934	0.963131	0.928461	0.976738	0.96499	0.96181	0.932517
1447	B3GALT5	0	0	0	0.0185131	0.0350972	0.00749804	0.980463	0.963897	0.967918	0.936413	0.979916	0.969379	0.966689	0.940023
1448	B3GALT6	0	0	0	0.0206572	0.0386589	0.00878661	0.975651	0.956544	0.960553	0.924673	0.974955	0.962853	0.959149	0.928921
1449	B3GAT1	0	0	0	0.0165549	0.0320139	0.00639408	0.982788	0.967277	0.97153	0.941548	0.98223	0.972205	0.970321	0.944712
1450	B3GAT2	0	0	0	0.0184963	0.0350142	0.0074803	0.98024	0.963934	0.967564	0.936594	0.979691	0.969449	0.966337	0.940215
1451	B3GAT3	0	0	0	0.0156953	0.0303002	0.00587721	0.983277	0.96837	0.972296	0.943656	0.982714	0.973121	0.971104	0.946677
1452	B3GLCT	0	0	0	0.0150796	0.0291499	0.00552468	0.983534	0.968972	0.972699	0.944683	0.982967	0.973636	0.971509	0.947636
1453	B3GNT2	0	0	0	0.0189288	0.0360486	0.00778102	0.976651	0.962868	0.962062	0.934048	0.976021	0.969134	0.960706	0.938286
1454	B3GNT3	0	0	0	0.0194226	0.0368272	0.00806977	0.976222	0.961329	0.961415	0.931668	0.97557	0.967742	0.960041	0.935927
1455	B3GNT4	0	0	0	0.0196325	0.0367073	0.00812759	0.976611	0.96067	0.962003	0.932001	0.975983	0.966788	0.960649	0.936212
1456	B3GNT5	0	0	0	0.0190197	0.0361355	0.00782585	0.976966	0.962589	0.962555	0.933771	0.976349	0.968807	0.961212	0.937964
1457	B3GNT6	0	0	0	0.0192482	0.0362229	0.00791985	0.978592	0.961876	0.965026	0.933522	0.978023	0.967729	0.963749	0.937392
1458	B3GNT7	0	0	0	0.0178514	0.0342292	0.00714404	0.979373	0.965203	0.966233	0.938069	0.978832	0.970857	0.964978	0.941799
1459	B3GNT8	0	0	0	0.0199246	0.0373812	0.00833137	0.977287	0.959638	0.963045	0.929881	0.97668	0.965696	0.96172	0.933947
1460	B3GNT9	0	0	0	0.0191502	0.0361636	0.0078764	0.979416	0.962181	0.966303	0.933676	0.978874	0.967889	0.965049	0.937465
1461	B3GNTL1	0	0	0	0.0187209	0.0353563	0.00760819	0.979731	0.963414	0.966791	0.935833	0.979186	0.969012	0.965542	0.939573
1462	B4GALNT1	0	1	0	0.0455768	0.18891	0.0372082	0.892744	0.835242	0.75066	0.653303	0.98248	0.972704	0.740316	0.661618
1463	B4GALNT2	0	0	0	0.0177777	0.0338076	0.00705935	0.981233	0.965324	0.969112	0.938815	0.98068	0.970622	0.967882	0.942303
1464	B4GALNT3	0	0	0	0.0134709	0.02644	0.00467129	0.984543	0.970304	0.974305	0.946771	0.983955	0.974679	0.973106	0.949474
1465	B4GALNT4	0	0	0	0.0144848	0.0284433	0.00524243	0.984346	0.969507	0.973988	0.945275	0.983761	0.97399	0.97279	0.948074
1466	B4GALT1	0	0	0	0.0192034	0.0362521	0.00790816	0.979113	0.962036	0.965828	0.933459	0.978566	0.967794	0.964559	0.937248
1467	B4GALT2	0	0	0	0.0181361	0.034609	0.00729671	0.980767	0.964667	0.968393	0.937425	0.980221	0.970095	0.967163	0.940983
1468	B4GALT3	0	0	0	0.018014	0.0343108	0.00721205	0.981277	0.964899	0.969182	0.937927	0.980722	0.970213	0.967953	0.941416
1469	B4GALT4	0	0	0	0.0185929	0.0352468	0.00754743	0.980418	0.963723	0.967849	0.936092	0.979871	0.969214	0.966619	0.939713
1470	B4GALT5	0	0	0	0.0173669	0.0336404	0.00689411	0.979684	0.966036	0.966717	0.939112	0.979141	0.971615	0.965466	0.942849
1471	B4GALT6	0	0	0	0.0178269	0.034299	0.00714526	0.978918	0.965241	0.965529	0.937945	0.978365	0.971001	0.96426	0.941753
1472	B4GALT7	0	0	0	0.0193473	0.0363813	0.00797817	0.978339	0.961578	0.964636	0.933021	0.977761	0.967461	0.963355	0.936956
1473	B4GAT1	0	0	0	0.0208624	0.0389167	0.00890031	0.974267	0.955583	0.958455	0.923483	0.973469	0.962017	0.956988	0.927899
1474	B9D1	0	1	0	0.0549643	0.221144	0.0462963	0.87782	0.814187	0.705907	0.587309	0.980478	0.970544	0.693591	0.590777
1475	B9D2	0	0	0	0.0189659	0.0357574	0.00775237	0.979187	0.962759	0.965944	0.934847	0.978644	0.968451	0.964682	0.938648
1476	BAALC	0	0	0	0.0227111	0.0419338	0.010048	0.963001	0.940061	0.941929	0.899994	0.96039	0.945842	0.939315	0.904257
1477	BAAT	0	0	0	0.018632	0.0352097	0.00755589	0.979888	0.963635	0.967034	0.936181	0.979346	0.969204	0.965789	0.939878
1478	BABAM1	0	0	0	0.0219385	0.0408667	0.00959346	0.963893	0.948491	0.943192	0.911282	0.961495	0.956402	0.940696	0.916454
1479	BACE1	0	0	0	0.0163706	0.0319529	0.00632363	0.981219	0.967536	0.969089	0.941626	0.980667	0.972772	0.96786	0.945114
1480	BACE2	0	0	0	0.0191758	0.0362492	0.00789788	0.979585	0.962127	0.966566	0.933463	0.979041	0.9678	0.965313	0.93718
1481	BACH1	0	0	0	0.0143695	0.0282493	0.00518085	0.983163	0.969605	0.972119	0.945426	0.982597	0.974311	0.970925	0.948415
1482	BACH2	0	0	0	0.0138841	0.0278488	0.00497631	0.983113	0.970008	0.972042	0.945746	0.982549	0.974672	0.970847	0.948765
1483	BAD	0	0	0	0.0232472	0.0427977	0.0103856	0.954636	0.929022	0.930292	0.883747	0.94928	0.93245	0.926101	0.887073
1484	BAG1	0	0	0	0.0194921	0.0366074	0.00806278	0.977917	0.961084	0.963996	0.932324	0.977325	0.967041	0.962701	0.936378
1485	BAG2	0	0	0	0.0216224	0.0402325	0.00937924	0.971648	0.951035	0.954508	0.916053	0.970577	0.957503	0.952839	0.9205
1486	BAG3	0	0	0	0.0103354	0.0209348	0.00311486	0.984845	0.972148	0.974791	0.949665	0.984264	0.976342	0.973603	0.952264
1487	BAG4	0	0	0	0.0136422	0.0266213	0.00474661	0.984325	0.970171	0.973953	0.946648	0.983739	0.974606	0.972757	0.949381
1488	BAG5	0	0	0	0.0126232	0.0248887	0.00422405	0.984827	0.970904	0.974759	0.947716	0.984245	0.975164	0.973571	0.950374
1489	BAG6	0	0	0	0.0192644	0.0367256	0.00799822	0.976156	0.961812	0.961318	0.931954	0.975501	0.968273	0.959937	0.936326
1490	BAHCC1	0	0	0	0.00949682	0.0191414	0.00269943	0.985785	0.972537	0.976302	0.950425	0.985238	0.976522	0.975151	0.95283
1491	BAHD1	0	0	0	0.0105376	0.0218608	0.0032725	0.984639	0.972052	0.974458	0.949256	0.984054	0.976287	0.973259	0.951943
1492	BAIAP2	1	0	0	0.21579	0.110454	0.088108	0.637857	0.584803	0.835136	0.750179	0.620338	0.608396	0.964599	0.939157
1493	BAIAP2L1	0	0	0	0.0179445	0.0341134	0.00716011	0.981105	0.96502	0.968913	0.938257	0.980556	0.970354	0.967682	0.941744
1494	BAIAP2L2	0	0	0	0.0185766	0.0351364	0.00752592	0.980063	0.963767	0.967298	0.936317	0.979518	0.969293	0.966062	0.939984
1495	BAIAP3	0	0	0	0.00778227	0.0157472	0.00193978	0.986118	0.973208	0.97684	0.95158	0.985594	0.977096	0.975726	0.953898
1496	BAK1	0	0	0	0.02243	0.0415205	0.00987819	0.966831	0.943738	0.947439	0.905024	0.965036	0.949864	0.94528	0.909363
1497	BAMBI	0	0	0	0.0197274	0.0370306	0.00820893	0.977575	0.960348	0.963485	0.930997	0.976974	0.966353	0.962175	0.935058
1498	BANF1	0	0	0	0.0228431	0.0422643	0.010149	0.957301	0.938074	0.933909	0.895162	0.952924	0.944713	0.930291	0.899804
1499	BANF2	0	0	0	0.0232947	0.0428997	0.0104196	0.955065	0.92789	0.930867	0.881443	0.949869	0.930422	0.926766	0.884285
1500	BANK1	0	0	0	0.017487	0.0332544	0.00688186	0.981378	0.965854	0.96934	0.939769	0.980828	0.971091	0.968116	0.943184
1501	BANP	0	0	0	0.0186283	0.0356838	0.00762213	0.977476	0.963649	0.96333	0.935038	0.976873	0.969696	0.962015	0.939182
1502	BAP1	0	0	0	0.0158793	0.0312296	0.00606188	0.98156	0.968163	0.96962	0.9426	0.981014	0.973255	0.968402	0.945947
1503	BARD1	0	0	0	0.0119085	0.0234608	0.00384345	0.984965	0.971322	0.974984	0.948489	0.984388	0.975538	0.973793	0.951091
1504	BARHL1	0	0	0	0.00933357	0.0191278	0.00265618	0.985832	0.972613	0.976373	0.950432	0.985285	0.976587	0.975224	0.952847
1505	BARHL2	0	0	0	0.00862696	0.0178902	0.00235115	0.985494	0.972915	0.975825	0.950895	0.984927	0.976938	0.974663	0.95336
1506	BARX1	0	0	0	0.0111672	0.0227185	0.00354553	0.984822	0.971728	0.974749	0.948858	0.984241	0.975948	0.973563	0.9515
1507	BARX2	0	0	0	0.0123196	0.0243857	0.00407354	0.984631	0.971091	0.974444	0.947985	0.984046	0.975371	0.973247	0.950659
1508	BASP1	0	0	0	0.0236986	0.0435787	0.0106804	0.936864	0.915908	0.906746	0.864216	0.920332	0.91587	0.897799	0.865563
1509	BATF	0	0	0	0.0212715	0.0398152	0.0091858	0.969103	0.953213	0.950738	0.918687	0.967708	0.960606	0.948847	0.923691
1510	BATF2	0	0	0	0.0215672	0.040185	0.00935145	0.968172	0.951363	0.949397	0.916344	0.966641	0.958708	0.947387	0.921224
1511	BATF3	0	0	0	0.0220918	0.0409795	0.00966819	0.969012	0.947301	0.950604	0.910368	0.967599	0.953684	0.948704	0.914828
1512	BAX	0	0	0	0.0212494	0.0396233	0.00914887	0.971285	0.953344	0.953951	0.919807	0.970175	0.960203	0.952267	0.924428
1513	BAZ1A	0	0	0	0.00301432	0.00747464	0.000432172	0.986703	0.974454	0.977765	0.953351	0.986228	0.978215	0.976709	0.955654
1514	BAZ1B	0	0	0	0.00962642	0.0206462	0.00289208	0.985277	0.972472	0.97548	0.949788	0.984701	0.976581	0.9743	0.95238
1515	BAZ2A	0	0	0	0.00338506	0.00813122	0.000518994	0.986637	0.974402	0.977658	0.953277	0.986141	0.978171	0.976591	0.955581
1516	BAZ2B	0	1	0	0.00447408	0.0403294	0.00216531	0.986554	0.974199	0.954154	0.915413	0.986215	0.978262	0.852433	0.786838
1517	BBC3	0	0	0	0.0217341	0.0403559	0.00943956	0.970566	0.95018	0.952877	0.915166	0.969364	0.956718	0.951119	0.919719
1518	BBOX1	0	0	0	0.0154126	0.0298018	0.00571852	0.983453	0.968651	0.972571	0.94412	0.982885	0.973353	0.97138	0.947085
1519	BBS1	0	0	0	0.00661986	0.0137	0.00149839	0.986431	0.973612	0.977343	0.952144	0.985924	0.977421	0.976248	0.954439
1520	BBS10	0	0	0	0.0139188	0.0271369	0.00489734	0.984222	0.969986	0.973789	0.946265	0.983638	0.974433	0.972586	0.949045
1521	BBS12	0	0	0	0.0147579	0.0286358	0.00535433	0.983799	0.969261	0.973117	0.945118	0.983225	0.973843	0.971923	0.948004
1522	BBS2	0	0	0	0.0064445	0.0134999	0.00144475	0.986496	0.973663	0.97745	0.952192	0.985996	0.97746	0.976363	0.954461
1523	BBS4	0	0	0	0.015571	0.0298827	0.00578077	0.982988	0.96851	0.971844	0.944049	0.982426	0.973286	0.970648	0.947073
1524	BBS5	0	0	0	0.0116781	0.0232772	0.00375573	0.985244	0.971456	0.975424	0.948577	0.984667	0.975607	0.974244	0.951127
1525	BBS7	0	0	0	0.00973833	0.019817	0.00283425	0.985859	0.972433	0.976421	0.950167	0.985317	0.976405	0.97527	0.952553
1526	BBS9	0	0	0	0.00979482	0.0197679	0.00284371	0.98575	0.972402	0.976247	0.950187	0.985201	0.976402	0.975095	0.952592
1527	BBX	0	0	0	0.00363524	0.00819007	0.000558667	0.986695	0.974366	0.977751	0.953263	0.986216	0.978124	0.976694	0.955555
1528	BCAM	0	0	0	0.0186175	0.0352062	0.00755031	0.980002	0.963678	0.967208	0.936192	0.979455	0.969222	0.965968	0.939865
1529	BCAN	0	0	0	0.0149368	0.0290123	0.00546076	0.983791	0.969108	0.973105	0.944808	0.983216	0.97371	0.971911	0.947704
1530	BCAP29	0	0	0	0.0195631	0.0368047	0.00811695	0.976861	0.960866	0.962389	0.93173	0.976239	0.967043	0.96104	0.93587
1531	BCAP31	0	0	0	0.0200973	0.0378339	0.00846039	0.975555	0.95898	0.960411	0.928249	0.974857	0.965417	0.959002	0.932611
1532	BCAR1	0	0	0	0.0138773	0.0274542	0.00492461	0.982373	0.970013	0.970879	0.946028	0.981823	0.974754	0.969675	0.949095
1533	BCAR3	0	0	0	0.0137495	0.0271485	0.00484626	0.983459	0.970096	0.972581	0.946252	0.982892	0.974692	0.971391	0.949182
1534	BCAS1	0	0	0	0.0212883	0.0396043	0.00916039	0.972344	0.953157	0.955538	0.919885	0.971354	0.959715	0.953924	0.924377
1535	BCAS2	0	0	0	0.0209453	0.0390822	0.00895551	0.974297	0.955107	0.958495	0.922604	0.9735	0.961512	0.95703	0.927013
1536	BCAS3	0	0	0	0.0159671	0.0310004	0.00606058	0.98352	0.968055	0.972677	0.94287	0.982955	0.972793	0.97149	0.945865
1537	BCAS4	0	0	0	0.0235242	0.0432676	0.0105648	0.950198	0.920946	0.924228	0.872005	0.942761	0.9209	0.919093	0.873714
1538	BCAT1	0	0	0	0.018889	0.035621	0.00770551	0.979311	0.962972	0.966138	0.935174	0.97877	0.968638	0.964883	0.938971
1539	BCAT2	0	0	0	0.0189676	0.035852	0.00776658	0.979725	0.962755	0.966781	0.934581	0.97918	0.968361	0.96553	0.938318
1540	BCCIP	0	0	0	0.0210327	0.0391931	0.00900431	0.973477	0.954576	0.957248	0.922009	0.972607	0.961098	0.955734	0.926477
1541	BCDIN3D	0	0	0	0.0203285	0.0380496	0.00857625	0.976187	0.958019	0.961362	0.927331	0.975534	0.964254	0.959983	0.931565
1542	BCHE	0	0	0	0.0106122	0.021018	0.00319883	0.985346	0.972017	0.975592	0.949615	0.984775	0.97611	0.974419	0.952123
1543	BCKDHA	1	0	0	0.0411387	0.0168624	0.00764664	0.887367	0.845048	0.977447	0.951237	0.83515	0.797311	0.976669	0.955135
1544	BCKDHB	0	0	0	0.0114031	0.0226083	0.0035994	0.985205	0.97161	0.975364	0.94892	0.98463	0.975749	0.974187	0.951458
1545	BCKDK	0	0	0	0.0180452	0.0343771	0.00723228	0.981328	0.964848	0.969263	0.937807	0.980778	0.970142	0.968038	0.941298
1546	BCL10	0	0	0	0.0221216	0.0410816	0.00969494	0.967235	0.947002	0.948029	0.90949	0.965516	0.953882	0.945926	0.914109
1547	BCL11A	0	2	0	0.169201	0.793169	0.166885	0.751264	0.6692	0.11366	0.0522089	0.978481	0.970346	0.0900845	0.0542233
1548	BCL11B	0	0	0	0.0186007	0.0358268	0.00763254	0.978636	0.963707	0.965097	0.934668	0.978071	0.969597	0.963819	0.938639
1549	BCL2	0	0	0	0.0234374	0.0431913	0.0105196	0.946974	0.92365	0.919907	0.873886	0.937694	0.927102	0.914057	0.876304
1550	BCL2A1	0	0	0	0.0225063	0.0416721	0.00993024	0.964834	0.942804	0.944559	0.903267	0.962662	0.949242	0.942185	0.907708
1551	BCL2L1	0	0	0	0.02258	0.0418871	0.00999111	0.958289	0.941905	0.935279	0.900772	0.954263	0.949682	0.931833	0.905988
1552	BCL2L10	0	0	0	0.0237926	0.0436987	0.0107354	0.943164	0.912768	0.91488	0.860441	0.931382	0.907767	0.907843	0.859896
1553	BCL2L11	0	0	0	0.0206061	0.0386811	0.00877115	0.970788	0.956793	0.953214	0.924564	0.96962	0.96406	0.951465	0.929577
1554	BCL2L12	0	0	0	0.0210493	0.0392319	0.00901621	0.973587	0.954464	0.957415	0.921801	0.97273	0.960944	0.955908	0.926282
1555	BCL2L13	0	0	0	0.021563	0.0400828	0.0093345	0.971489	0.951406	0.954266	0.916915	0.970404	0.957932	0.952584	0.921379
1556	BCL2L14	0	0	0	0.0214893	0.039947	0.00928658	0.971612	0.951867	0.95445	0.917811	0.970538	0.958462	0.952784	0.922364
1557	BCL2L15	0	0	0	0.0230876	0.0425639	0.0102885	0.958392	0.933265	0.935423	0.889652	0.954402	0.937838	0.931997	0.893505
1558	BCL2L2	0	0	0	0.0234944	0.0432673	0.0105533	0.946151	0.921919	0.91879	0.872066	0.936371	0.923693	0.912687	0.874342
1559	BCL2L2-PABPN1	0	0	0	0.0175902	0.033764	0.00698848	0.981367	0.965666	0.969322	0.938891	0.980817	0.970978	0.968099	0.942373
1560	BCL3	0	0	0	0.0178936	0.0344838	0.00719432	0.978779	0.965122	0.965318	0.937642	0.978225	0.970907	0.964044	0.941478
1561	BCL6	0	0	0	0.0150216	0.0297424	0.00558332	0.982316	0.969035	0.970788	0.944161	0.981765	0.973913	0.969582	0.947358
1562	BCL6B	0	0	0	0.0180728	0.0343725	0.00724122	0.980921	0.964805	0.96863	0.93781	0.980375	0.970163	0.967399	0.941371
1563	BCL7A	0	0	0	0.0213983	0.0398556	0.009239	0.972224	0.952457	0.955358	0.918438	0.971218	0.959057	0.953734	0.922871
1564	BCL7B	0	0	0	0.0228753	0.0422633	0.0101611	0.961369	0.93765	0.939629	0.895178	0.958325	0.943272	0.936739	0.899128
1565	BCL7C	0	0	0	0.0220961	0.0409904	0.00967146	0.968604	0.947238	0.950027	0.91029	0.96714	0.953737	0.948078	0.914808
1566	BCL9	0	0	0	0.0151633	0.0295124	0.0055994	0.982567	0.96889	0.971189	0.944401	0.982017	0.973733	0.969981	0.947506
1567	BCL9L	0	0	0	0.00955211	0.020051	0.00281004	0.98496	0.972512	0.974976	0.950041	0.984384	0.976658	0.973783	0.952649
1568	BCLAF1	0	1	0	0.0417312	0.192836	0.0343604	0.898059	0.843973	0.765315	0.646431	0.983016	0.974819	0.755115	0.645764
1569	BCO1	0	0	0	0.00755196	0.0154709	0.00186142	0.986238	0.973291	0.977038	0.95166	0.985725	0.977148	0.975931	0.953976
1570	BCO2	0	0	0	0.00929733	0.0188463	0.00261733	0.985889	0.972628	0.976472	0.950556	0.98535	0.976589	0.975323	0.952946
1571	BCOR	0	0	0	0.00843181	0.0181257	0.00232599	0.985427	0.972984	0.975722	0.950813	0.98486	0.977006	0.974551	0.953312
1572	BCORL1	0	0	0	0.0102725	0.0215197	0.0031617	0.984835	0.972171	0.974773	0.949422	0.984254	0.976374	0.973585	0.952051
1573	BCR	0	1	0	0.0252286	0.136772	0.0192574	0.968829	0.870291	0.799466	0.717783	0.98435	0.976639	0.78904	0.71929
1574	BCS1L	0	0	0	0.00836479	0.0173325	0.00223142	0.986198	0.973007	0.976972	0.951065	0.985683	0.97688	0.975864	0.953416
1575	BDH1	0	0	0	0.0125328	0.0247341	0.00417845	0.984876	0.970951	0.974839	0.947792	0.984295	0.975212	0.97365	0.950443
1576	BDH2	0	0	0	0.0186301	0.0352483	0.00756073	0.980078	0.963642	0.967322	0.936086	0.979534	0.969181	0.966088	0.939755
1577	BDKRB1	0	0	0	0.019759	0.0370841	0.00822813	0.977493	0.960229	0.963358	0.930826	0.97689	0.966254	0.962041	0.934888
1578	BDKRB2	0	0	0	0.0198543	0.0373455	0.00830075	0.977391	0.959885	0.963203	0.929993	0.976787	0.965968	0.961886	0.934086
1579	BDNF	0	0	0	0.0162876	0.0316993	0.00626153	0.981734	0.967649	0.969886	0.941991	0.981183	0.972779	0.968671	0.945332
1580	BDP1	0	0	0	0.0102485	0.020509	0.00304441	0.985554	0.972179	0.975921	0.949846	0.984992	0.976233	0.974768	0.95232
1581	BEAN1	0	0	0	0.0237666	0.0436709	0.010721	0.94518	0.913768	0.917505	0.861181	0.934788	0.908809	0.911045	0.860601
1582	BECN1	0	0	0	0.0165744	0.0322713	0.00643558	0.98072	0.967251	0.968319	0.941188	0.980173	0.972592	0.967084	0.944705
1583	BEGAIN	0	0	0	0.0160692	0.0314882	0.00615988	0.981315	0.967929	0.969242	0.942281	0.980764	0.973101	0.968016	0.945687
1584	BEND2	0	0	0	0.0192342	0.0362952	0.00792535	0.978728	0.961927	0.96524	0.933263	0.978171	0.967767	0.963965	0.937186
1585	BEND3	0	0	0	0.0190177	0.0362844	0.00784647	0.976787	0.962599	0.962274	0.933303	0.976163	0.968872	0.960925	0.937568
1586	BEND4	0	0	0	0.0177003	0.0340621	0.00706814	0.978597	0.965468	0.965035	0.938346	0.978028	0.971219	0.963758	0.942261
1587	BEND5	0	0	0	0.0217779	0.0405052	0.00947851	0.971202	0.949824	0.953827	0.914187	0.970082	0.956294	0.952136	0.918468
1588	BEND6	0	0	0	0.0222877	0.0412799	0.00978771	0.967652	0.945371	0.948654	0.907587	0.966021	0.951669	0.946594	0.912002
1589	BEND7	0	0	0	0.0205209	0.0383947	0.00869752	0.975804	0.957177	0.960787	0.925798	0.975121	0.96345	0.959393	0.930069
1590	BEST1	0	0	0	0.00524182	0.0110696	0.00101529	0.986652	0.974027	0.977684	0.952776	0.986163	0.977769	0.97662	0.955037
1591	BEST2	0	1	0	0.00753057	0.0524485	0.00411446	0.986682	0.973297	0.96814	0.801137	0.986301	0.977977	0.958674	0.780876
1592	BEST3	0	1	0	0.00984976	0.0639303	0.00585534	0.986432	0.972386	0.908463	0.792028	0.986162	0.977773	0.846377	0.774085
1593	BEST4	0	0	0	0.00569864	0.0122627	0.00119332	0.986654	0.973886	0.977688	0.952501	0.986167	0.977621	0.976626	0.954751
1594	BET1	0	0	0	0.0237207	0.0435809	0.0106893	0.944969	0.915419	0.917226	0.86407	0.93444	0.912186	0.910707	0.86437
1595	BET1L	0	0	0	0.0228755	0.0422134	0.0101535	0.961641	0.937639	0.940015	0.896052	0.958693	0.943018	0.937171	0.899992
1596	BEX1	0	0	0	0.0235374	0.0433266	0.0105791	0.943247	0.92073	0.914989	0.870387	0.931524	0.922406	0.907977	0.872791
1597	BEX2	0	0	0	0.0233427	0.0429734	0.0104494	0.952238	0.926547	0.926976	0.879734	0.945825	0.929401	0.922323	0.882655
1598	BEX4	0	0	0	0.0226857	0.0419813	0.0100457	0.957627	0.940521	0.934366	0.899326	0.953382	0.947814	0.930811	0.904375
1599	BEX5	0	0	0	0.0244778	0.0447981	0.0111737	0.919259	0.884542	0.885717	0.822872	0.88289	0.849182	0.869836	0.812528
1600	BFAR	0	0	0	0.0202256	0.0378693	0.00851219	0.97639	0.95845	0.961666	0.928096	0.975749	0.964646	0.960304	0.932302
1601	BFSP1	0	0	0	0.00898204	0.0182317	0.00247394	0.985952	0.972766	0.976575	0.950768	0.985415	0.976692	0.975432	0.953167
1602	BFSP2	0	0	0	0.0118907	0.0235661	0.00385087	0.98509	0.971334	0.975178	0.948439	0.984513	0.975526	0.973997	0.951022
1603	BGLAP	0	0	0	0.0211667	0.0394353	0.00909006	0.973241	0.9538	0.956888	0.920742	0.972348	0.960286	0.955342	0.925151
1604	BGN	0	0	0	0.016399	0.0316742	0.00629553	0.981727	0.967502	0.969876	0.942027	0.981176	0.972612	0.968661	0.945352
1605	BHLHA15	0	0	0	0.0157446	0.0303624	0.00590168	0.9832	0.968326	0.972175	0.943599	0.982633	0.973084	0.970979	0.946623
1606	BHLHA9	0	0	0	0.0108114	0.0217368	0.0033345	0.985125	0.971915	0.975236	0.949323	0.984548	0.976067	0.974052	0.951878
1607	BHLHB9	1	0	0	0.23648	0.129173	0.104368	0.46334	0.516933	0.80598	0.726081	0.4067	0.578445	0.942573	0.907262
1608	BHLHE22	0	0	0	0.00517589	0.0115881	0.00104204	0.986355	0.974039	0.977226	0.952667	0.985848	0.977853	0.976129	0.954997
1609	BHLHE23	0	0	0	0.00869986	0.0177498	0.00235485	0.985834	0.972881	0.976377	0.950945	0.985287	0.976843	0.975229	0.953341
1610	BHLHE40	0	0	0	0.013804	0.0275082	0.00490842	0.982803	0.970059	0.971552	0.945999	0.982243	0.974757	0.970343	0.949018
1611	BHLHE41	0	0	0	0.0163563	0.0318196	0.00630085	0.980455	0.967563	0.967905	0.941821	0.979908	0.9729	0.966675	0.945358
1612	BHMT	0	0	0	0.0195278	0.0367169	0.00809152	0.978158	0.960975	0.96436	0.931983	0.977572	0.96688	0.963074	0.93594
1613	BHMT2	0	0	0	0.0207338	0.0387449	0.0088275	0.975172	0.956182	0.959823	0.924268	0.974444	0.962544	0.958392	0.928571
1614	BICC1	0	0	0	0.0130983	0.0262781	0.00453708	0.983619	0.970574	0.972836	0.946892	0.983052	0.975109	0.971641	0.949757
1615	BICD1	0	0	0	0.0156504	0.0304221	0.00587873	0.983647	0.968416	0.972879	0.943528	0.983078	0.973105	0.971684	0.946511
1616	BICD2	0	0	0	0.0155563	0.0306391	0.00587635	0.981752	0.968521	0.969915	0.94331	0.981201	0.973536	0.968699	0.94659
1617	BID	0	0	0	0.0235104	0.0432392	0.0105551	0.950078	0.921479	0.924066	0.872761	0.942579	0.921474	0.918902	0.874446
1618	BIK	0	0	0	0.0240049	0.0440365	0.0108703	0.936999	0.905483	0.906918	0.850866	0.920586	0.895531	0.898016	0.848213
1619	BIN1	0	0	0	0.0156357	0.0306954	0.00591007	0.982171	0.968437	0.970566	0.943254	0.981618	0.973392	0.96936	0.946489
1620	BIN2	0	0	0	0.0119293	0.0237625	0.00388531	0.985187	0.971315	0.975336	0.948337	0.984611	0.975492	0.974154	0.950899
1621	BIN3	0	0	0	0.0214	0.0397857	0.00922909	0.971781	0.952448	0.954713	0.918886	0.970726	0.959084	0.953046	0.923372
1622	BIRC2	0	0	0	0.0162691	0.0313855	0.00621297	0.981749	0.967672	0.96991	0.942391	0.981198	0.972768	0.968695	0.94572
1623	BIRC3	0	1	0	0.0496592	0.201033	0.0410416	0.885382	0.826354	0.727383	0.630531	0.981467	0.9715	0.717012	0.641014
1624	BIRC5	0	0	0	0.0219864	0.0407884	0.00959956	0.969074	0.9481	0.950696	0.911819	0.967675	0.954721	0.948801	0.916399
1625	BIRC6	0	2	0	0.000206854	0.00525201	2.2771e-05	0.987011	0.974852	0.976957	0.953596	0.986571	0.978585	0.9756	0.955806
1626	BIRC7	0	0	0	0.0201154	0.0376815	0.00844455	0.976669	0.958906	0.96209	0.928824	0.97604	0.965076	0.960735	0.932986
1627	BIRC8	0	0	0	0.0216779	0.0402567	0.00940358	0.970757	0.950659	0.953167	0.915891	0.96958	0.957216	0.951416	0.920454
1628	BIVM	0	0	0	0.0204203	0.0382337	0.00863694	0.976212	0.957588	0.9614	0.926558	0.97556	0.963809	0.960023	0.930745
1629	BIVM-ERCC5	1	0	0	0.116738	0.0558427	0.0380526	0.788093	0.730845	0.948925	0.798183	0.776359	0.745407	0.974002	0.950887
1630	BLCAP	0	0	0	0.024257	0.0444712	0.0110363	0.923936	0.895113	0.891236	0.836028	0.893921	0.876075	0.877444	0.830068
1631	BLID	0	0	0	0.0240705	0.0441349	0.0109111	0.933857	0.903062	0.903207	0.847646	0.914833	0.890527	0.893295	0.844426
1632	BLK	0	1	0	0.0304929	0.14578	0.0235531	0.967398	0.862273	0.798141	0.706663	0.984315	0.975707	0.787461	0.712539
1633	BLM	0	0	0	0.0115647	0.0230795	0.00370018	0.985278	0.971513	0.975482	0.948676	0.984703	0.975649	0.974303	0.951229
1634	BLMH	0	0	0	0.0171704	0.0329558	0.00673211	0.981972	0.966328	0.970258	0.940224	0.98142	0.971458	0.969043	0.943539
1635	BLNK	0	0	0	0.0160225	0.0311902	0.00610445	0.98196	0.967997	0.970239	0.942655	0.981408	0.973039	0.969024	0.945916
1636	BLOC1S1	0	0	0	0.0223381	0.0413421	0.00981622	0.966178	0.944839	0.94651	0.907065	0.964285	0.95133	0.944278	0.911579
1637	BLOC1S2	0	0	0	0.0229657	0.0423855	0.0102144	0.961513	0.936091	0.939834	0.893181	0.958519	0.940874	0.936968	0.896781
1638	BLOC1S3	0	0	0	0.024169	0.044295	0.0109745	0.930648	0.898959	0.89927	0.841935	0.908566	0.882592	0.888266	0.837315
1639	BLOC1S4	0	0	0	0.0237953	0.0437039	0.0107373	0.941743	0.912684	0.912996	0.860283	0.928935	0.908149	0.905562	0.859991
1640	BLOC1S5	0	0	0	0.0223169	0.0412906	0.00980035	0.966578	0.945056	0.94707	0.907447	0.96474	0.951462	0.944879	0.912079
1641	BLOC1S6	0	0	0	0.0224604	0.0415648	0.00989646	0.966491	0.943401	0.946958	0.904547	0.964648	0.949472	0.944757	0.908931
1642	BLVRA	0	0	0	0.0215108	0.0399993	0.00930247	0.97174	0.951726	0.954642	0.917437	0.970677	0.958268	0.952981	0.921967
1643	BLVRB	0	0	0	0.0214124	0.0398436	0.00924243	0.972257	0.952385	0.955407	0.918501	0.971254	0.958886	0.953786	0.922939
1644	BLZF1	0	0	0	0.0201186	0.0377153	0.00845067	0.976875	0.95889	0.962411	0.928675	0.976254	0.965013	0.961063	0.932837
1645	BMF	0	0	0	0.0220886	0.0409508	0.00966262	0.968762	0.94732	0.950253	0.910619	0.967318	0.953757	0.948327	0.915121
1646	BMI1	0	0	0	0.0181606	0.034916	0.00734849	0.978543	0.964618	0.96495	0.936758	0.977973	0.970461	0.963673	0.940702
1647	BMP1	0	0	0	0.007492	0.0157514	0.00187418	0.98639	0.97331	0.977286	0.951577	0.985882	0.977134	0.976186	0.95386
1648	BMP10	0	0	0	0.0133763	0.0267628	0.00468235	0.983303	0.970379	0.972334	0.946542	0.982738	0.974975	0.971141	0.949478
1649	BMP15	0	0	0	0.0166924	0.0319335	0.00642938	0.982302	0.967064	0.970767	0.941656	0.98175	0.972069	0.96956	0.944891
1650	BMP2	0	0	0	0.0111694	0.0229621	0.00357385	0.984359	0.971726	0.974008	0.94875	0.983775	0.976033	0.972811	0.951457
1651	BMP2K	0	0	0	0.0134558	0.0264735	0.00467087	0.984198	0.970315	0.973757	0.94674	0.983618	0.974756	0.972553	0.949524
1652	BMP3	0	0	0	0.0160066	0.0307807	0.00604411	0.982792	0.968015	0.971536	0.943148	0.982233	0.972886	0.970328	0.946279
1653	BMP4	0	0	0	0.0108214	0.0223026	0.00340094	0.984522	0.971914	0.974272	0.949054	0.983935	0.976174	0.973072	0.951738
1654	BMP5	0	0	0	0.0146101	0.0284187	0.00527908	0.983944	0.969391	0.973352	0.94529	0.983366	0.973948	0.972159	0.948168
1655	BMP6	1	0	0	0.161661	0.0665422	0.0506109	0.763206	0.678596	0.86648	0.790188	0.752293	0.688067	0.972803	0.951758
1656	BMP7	0	0	0	0.0112033	0.0226521	0.00354815	0.985379	0.971705	0.975645	0.948893	0.984807	0.975821	0.974474	0.951418
1657	BMP8A	0	0	0	0.0159186	0.0307534	0.00601141	0.983259	0.968115	0.97227	0.943184	0.982695	0.972902	0.971075	0.946224
1658	BMP8B	0	0	0	0.0157047	0.0303134	0.00588204	0.983272	0.968356	0.97229	0.943645	0.982708	0.973115	0.971096	0.946661
1659	BMPER	1	0	0	0.143052	0.0658133	0.047875	0.776905	0.700927	0.880558	0.791008	0.764978	0.726605	0.973437	0.950372
1660	BMPR1A	0	0	0	0.00666624	0.0147191	0.0015967	0.986011	0.973597	0.97667	0.951877	0.985484	0.977489	0.975536	0.954268
1661	BMPR1B	0	0	0	0.00697527	0.0150727	0.00169597	0.985694	0.973506	0.97615	0.951785	0.985141	0.977449	0.974997	0.954212
1662	BMPR2	1	0	0	0.00471348	0.00750073	0.000659994	0.887948	0.974143	0.977457	0.953347	0.835615	0.977754	0.976675	0.955679
1663	BMS1	0	0	0	0.0146551	0.0284468	0.00529702	0.983851	0.969343	0.973198	0.945272	0.983274	0.973927	0.972003	0.948156
1664	BMX	0	0	0	0.0100083	0.020273	0.00295469	0.985748	0.972305	0.976244	0.949937	0.985199	0.976305	0.975092	0.952399
1665	BNC1	0	0	0	0.0149226	0.0294502	0.00551323	0.982076	0.969123	0.970416	0.944458	0.981523	0.974025	0.969212	0.947614
1666	BNC2	0	0	0	0.0119372	0.0241662	0.00393525	0.983929	0.971312	0.97333	0.948095	0.983351	0.975712	0.972136	0.950905
1667	BNIP1	0	1	0	0.0683776	0.250641	0.058751	0.845618	0.784997	0.576338	0.508215	0.969107	0.956039	0.544391	0.512081
1668	BNIP2	0	0	0	0.0173608	0.0330382	0.00680853	0.981511	0.966048	0.969543	0.940095	0.980965	0.971252	0.968322	0.943482
1669	BNIP3	0	0	0	0.0202795	0.0380081	0.00855229	0.976675	0.958226	0.962099	0.927531	0.976045	0.964386	0.960743	0.93166
1670	BNIP3L	0	0	0	0.0216691	0.0403194	0.00940977	0.970833	0.950735	0.953281	0.91546	0.969671	0.957363	0.951537	0.919996
1671	BNIPL	0	1	0	0.0566118	0.206435	0.0468354	0.857813	0.810963	0.629068	0.616893	0.975106	0.963174	0.605502	0.639123
1672	BOC	0	0	0	0.0128094	0.0253488	0.00433575	0.984884	0.970781	0.974853	0.947456	0.984303	0.975037	0.973664	0.950095
1673	BOD1	0	0	0	0.0228174	0.042173	0.0101252	0.961361	0.93848	0.939618	0.896654	0.958315	0.944336	0.936727	0.900916
1674	BOD1L1	0	0	0	0.00835221	0.017759	0.00227034	0.985312	0.973009	0.975538	0.950942	0.984739	0.977047	0.974362	0.95343
1675	BOK	0	0	0	0.0230873	0.0425707	0.0102894	0.956783	0.933318	0.933201	0.889419	0.952228	0.938344	0.929466	0.893588
1676	BOLA1	0	0	0	0.0219523	0.0407322	0.00957823	0.969445	0.948385	0.951245	0.912282	0.968098	0.954941	0.949382	0.916774
1677	BOLA3	0	0	0	0.0227104	0.0419741	0.0100539	0.962693	0.940071	0.941497	0.899441	0.96001	0.946092	0.938826	0.903646
1678	BOLL	0	0	0	0.0201201	0.037761	0.00845797	0.976877	0.958879	0.962414	0.928504	0.976256	0.965035	0.961065	0.93268
1679	BOP1	0	0	0	0.0232483	0.0428141	0.0103886	0.954003	0.928975	0.929389	0.88338	0.94838	0.932616	0.925093	0.886618
1680	BORA	0	0	0	0.0206709	0.0386805	0.00879484	0.975733	0.956471	0.960679	0.924569	0.975044	0.962761	0.959281	0.9288
1681	BORCS5	0	0	0	0.0219579	0.0407142	0.00957761	0.969201	0.94835	0.950883	0.912444	0.967821	0.954898	0.949002	0.916927
1682	BORCS7	0	0	0	0.0235618	0.0433201	0.0105875	0.948512	0.919827	0.922005	0.87064	0.940148	0.919211	0.916429	0.872068
1683	BORCS8	0	0	0	0.0236341	0.0434369	0.0106335	0.946886	0.917812	0.91979	0.867575	0.937554	0.915908	0.913917	0.868539
1684	BPGM	0	0	0	0.0168766	0.0323242	0.00654516	0.982258	0.966805	0.9707	0.941129	0.981708	0.97183	0.969493	0.944368
1685	BPHL	0	0	0	0.0195207	0.0367257	0.00809024	0.978321	0.960993	0.964608	0.93195	0.977743	0.966882	0.963327	0.935873
1686	BPI	0	0	0	0.0207898	0.0387518	0.00884904	0.973984	0.955969	0.958022	0.924231	0.973162	0.962436	0.956543	0.928699
1687	BPIFA1	0	0	0	0.0230292	0.0424456	0.0102479	0.958915	0.934656	0.936158	0.892009	0.955113	0.939488	0.932828	0.8959
1688	BPIFA2	0	0	0	0.0233874	0.0430393	0.0104768	0.952676	0.925295	0.927573	0.878211	0.946485	0.927308	0.92302	0.880628
1689	BPIFA3	0	0	0	0.0223656	0.0413626	0.00982971	0.96604	0.944492	0.946309	0.906833	0.964119	0.950958	0.94406	0.911387
1690	BPIFB1	0	0	0	0.0215457	0.0400701	0.00932614	0.971766	0.951531	0.954689	0.916989	0.970709	0.95799	0.953021	0.921423
1691	BPIFB2	0	0	0	0.0219698	0.0407475	0.00958714	0.969418	0.948273	0.951198	0.912183	0.968066	0.954788	0.949338	0.916656
1692	BPIFB3	0	0	0	0.0215505	0.0400329	0.0093223	0.971178	0.951474	0.953791	0.917284	0.970055	0.958099	0.952099	0.921824
1693	BPIFB4	0	0	0	0.0186442	0.035167	0.00755404	0.979541	0.963606	0.966497	0.936271	0.978997	0.969224	0.965244	0.939992
1694	BPIFB6	0	0	0	0.021245	0.0395301	0.00913323	0.97246	0.953361	0.955712	0.920196	0.971478	0.959923	0.954102	0.924699
1695	BPIFC	0	0	0	0.0210452	0.0392465	0.0090169	0.973858	0.954502	0.957836	0.921723	0.973026	0.960929	0.956345	0.926142
1696	BPNT1	0	0	0	0.0172201	0.0329677	0.00675073	0.982154	0.966256	0.970539	0.940197	0.9816	0.971348	0.969335	0.943493
1697	BPTF	0	0	0	0.00248035	0.0064079	0.000313393	0.986786	0.974533	0.977901	0.953467	0.986322	0.978285	0.976856	0.955756
1698	BRAF	2	1	1	0.83112	0.612584	0.596145	0.112132	0.051189	0.312831	0.179204	0.199139	0.14592	0.819406	0.746626
1699	BRAP	0	0	0	0.0161695	0.0312546	0.00616209	0.983231	0.967796	0.972222	0.942561	0.982666	0.972608	0.971026	0.945634
1700	BRAT1	0	0	0	0.0122409	0.0240522	0.00401033	0.984837	0.971125	0.974776	0.94816	0.984256	0.975368	0.973588	0.950773
1701	BRCA1	0	1	0	0.00900304	0.0574151	0.00510732	0.986484	0.972755	0.938263	0.796887	0.986183	0.977817	0.847503	0.777981
1702	BRCA2	0	0	0	0.00423297	0.00867076	0.00067703	0.986689	0.974245	0.977744	0.953192	0.98621	0.978014	0.976688	0.955472
1703	BRCC3	0	0	0	0.0195557	0.0369569	0.00813646	0.979294	0.960894	0.966112	0.931234	0.978753	0.966661	0.964855	0.935041
1704	BRD1	0	0	0	0.00850209	0.0184165	0.00237212	0.985499	0.972959	0.975835	0.950716	0.984934	0.97697	0.974672	0.953218
1705	BRD2	0	0	0	0.0226676	0.0419995	0.0100416	0.954589	0.940852	0.930228	0.899109	0.949214	0.94865	0.926027	0.904522
1706	BRD3	0	0	0	0.0179986	0.0346818	0.00725876	0.978826	0.964932	0.965387	0.937291	0.97827	0.970709	0.964116	0.941142
1707	BRD4	0	0	0	0.0133548	0.0271316	0.00472101	0.98369	0.970396	0.972946	0.946267	0.983119	0.974939	0.971755	0.949198
1708	BRD7	0	1	0	0.0549622	0.235946	0.0469738	0.873647	0.81466	0.690308	0.54533	0.979592	0.972762	0.678366	0.516416
1709	BRD8	0	0	0	0.0154463	0.0301755	0.00577898	0.983939	0.968621	0.973345	0.943776	0.983361	0.973243	0.972152	0.946698
1710	BRD9	0	0	0	0.0188749	0.035726	0.00771562	0.979956	0.962999	0.967137	0.934923	0.97941	0.968583	0.965896	0.938628
1711	BRDT	0	0	0	0.0167802	0.0321259	0.00648535	0.982325	0.966942	0.970805	0.9414	0.981776	0.971955	0.969598	0.944627
1712	BRE	0	0	0	0.0194868	0.0367956	0.00808825	0.97833	0.961111	0.964622	0.931759	0.977752	0.967045	0.963341	0.935691
1713	BRF1	1	2	1	0.660499	0.88399	0.648352	0.203464	0.14517	0.0749334	0.0286516	0.758612	0.71911	0.231222	0.0960028
1714	BRF2	0	1	0	0.0526489	0.211745	0.0439659	0.87975	0.820132	0.71091	0.608111	0.980772	0.97094	0.698666	0.614302
1715	BRI3	0	0	0	0.0232536	0.0428271	0.0103926	0.955122	0.928911	0.930946	0.882987	0.94995	0.932176	0.926857	0.886158
1716	BRI3BP	0	0	0	0.0234257	0.0431323	0.0105059	0.952962	0.924037	0.927964	0.875351	0.946882	0.925035	0.923455	0.877219
1717	BRICD5	0	0	0	0.0200631	0.0374664	0.00839392	0.975679	0.959102	0.960597	0.929575	0.974986	0.965368	0.959194	0.933883
1718	BRINP1	0	0	0	0.0136325	0.0272986	0.00482851	0.983081	0.970181	0.971993	0.946147	0.98252	0.974851	0.970799	0.949144
1719	BRINP2	0	0	0	0.0141354	0.0280874	0.00508596	0.982559	0.969815	0.971175	0.945558	0.982009	0.97456	0.969966	0.94864
1720	BRINP3	0	0	0	0.0147642	0.0286913	0.00536358	0.983534	0.969258	0.972698	0.945068	0.982967	0.973894	0.971508	0.948007
1721	BRIP1	1	0	0	0.0883296	0.0368336	0.0232202	0.830629	0.759527	0.974961	0.931643	0.815699	0.77281	0.97586	0.95351
1722	BRIX1	0	0	0	0.0207874	0.0389689	0.00888049	0.971272	0.955983	0.953936	0.923144	0.970164	0.963108	0.952252	0.928152
1723	BRK1	0	0	0	0.0240727	0.044192	0.0109209	0.928681	0.902837	0.896905	0.845702	0.904508	0.893032	0.885118	0.842695
1724	BRMS1	0	0	0	0.0212967	0.0396365	0.00916836	0.972524	0.953102	0.955809	0.919715	0.97155	0.959624	0.954208	0.924198
1725	BRMS1L	1	0	0	0.207266	0.11133	0.0874683	0.612132	0.600087	0.828996	0.749108	0.591825	0.649887	0.961707	0.931508
1726	BROX	0	0	0	0.0195425	0.0367592	0.00810296	0.978244	0.960936	0.964491	0.931846	0.977662	0.96684	0.963208	0.935779
1727	BRPF1	0	0	0	0.0100444	0.0214156	0.00308746	0.985158	0.972284	0.97529	0.949468	0.984582	0.976428	0.974108	0.952063
1728	BRPF3	0	0	0	0.00919198	0.0197117	0.00267976	0.985313	0.972662	0.97554	0.950221	0.984741	0.976748	0.974364	0.952749
1729	BRS3	0	0	0	0.0182972	0.0350123	0.00741009	0.977549	0.964364	0.963444	0.936597	0.976947	0.970305	0.962131	0.940608
1730	BRSK1	0	1	0	0.0238273	0.131461	0.0180071	0.979766	0.911591	0.814967	0.723435	0.984826	0.976674	0.802716	0.725153
1731	BRSK2	0	1	0	0.029499	0.151878	0.023086	0.962616	0.863894	0.794396	0.700623	0.984219	0.976125	0.784769	0.70598
1732	BRWD1	0	1	0	0.00977747	0.0720573	0.00612668	0.985801	0.972408	0.860555	0.784966	0.985911	0.977926	0.83712	0.769645
1733	BRWD3	0	0	0	0.00739271	0.0166262	0.00193095	0.985972	0.973349	0.976606	0.951311	0.985435	0.977265	0.975468	0.95373
1734	BSCL2	0	0	0	0.0107612	0.0215162	0.00329572	0.985452	0.971938	0.975761	0.949427	0.984885	0.976013	0.974594	0.951921
1735	BSDC1	0	1	0	0.0628121	0.236734	0.0534638	0.858595	0.798237	0.633182	0.543879	0.975395	0.963892	0.610538	0.555157
1736	BSG	0	0	0	0.0187811	0.0354465	0.00764233	0.979561	0.963254	0.966529	0.935611	0.979017	0.968887	0.965275	0.939373
1737	BSN	0	0	0	0.0052532	0.0118677	0.00107736	0.986224	0.974023	0.977014	0.952591	0.985707	0.977855	0.975904	0.954948
1738	BSND	0	0	0	0.0191583	0.036095	0.00786938	0.9789	0.962168	0.965503	0.933907	0.978347	0.967944	0.964234	0.937733
1739	BSPH1	0	0	0	0.0221108	0.0409994	0.00967835	0.968808	0.94713	0.950315	0.910202	0.967367	0.953497	0.948394	0.91466
1740	BSPRY	0	0	0	0.020749	0.0387374	0.00883196	0.974788	0.95612	0.959236	0.924305	0.974028	0.962519	0.957793	0.928653
1741	BST1	0	0	0	0.0209645	0.0390791	0.00896212	0.973743	0.954996	0.957658	0.922622	0.972901	0.961473	0.956165	0.927107
1742	BST2	0	1	0	0.090206	0.333138	0.0811947	0.833077	0.757081	0.505991	0.347749	0.945982	0.924042	0.469969	0.334763
1743	BSX	0	0	0	0.0131029	0.0257609	0.00447478	0.984642	0.97057	0.974462	0.947184	0.984056	0.974896	0.973264	0.949891
1744	BTAF1	0	1	0	0.00175248	0.0178657	0.000514989	0.986897	0.974649	0.976487	0.950902	0.986452	0.978428	0.975067	0.952646
1745	BTBD1	0	0	0	0.0146666	0.028625	0.00532384	0.984057	0.969336	0.97353	0.94513	0.983483	0.973871	0.972337	0.947971
1746	BTBD10	0	1	0	0.0286836	0.120885	0.0209288	0.970375	0.865396	0.801095	0.736747	0.984389	0.974841	0.790421	0.741302
1747	BTBD11	0	0	0	0.00935329	0.0198845	0.00274007	0.985188	0.972601	0.975337	0.950125	0.984611	0.9767	0.974155	0.952693
1748	BTBD16	0	0	0	0.0206065	0.0385161	0.00874681	0.97539	0.95679	0.960157	0.925335	0.974676	0.963147	0.958741	0.929645
1749	BTBD17	0	0	0	0.0147372	0.0288866	0.00538035	0.984178	0.969272	0.973728	0.944919	0.9836	0.973817	0.972526	0.947762
1750	BTBD18	0	0	0	0.0173754	0.0335858	0.00688955	0.979353	0.966014	0.966205	0.939212	0.978814	0.971637	0.96495	0.942989
1751	BTBD19	0	0	0	0.0195193	0.0368389	0.00810621	0.978783	0.960998	0.965325	0.931632	0.978229	0.966848	0.96405	0.9355
1752	BTBD2	0	1	0	0.0272429	0.143164	0.0210206	0.969618	0.867198	0.800121	0.710047	0.984371	0.976369	0.789733	0.713498
1753	BTBD3	0	0	0	0.0127191	0.0254836	0.00432501	0.984977	0.970842	0.975002	0.947362	0.984401	0.975088	0.973812	0.950016
1754	BTBD6	0	1	0	0.032039	0.14798	0.0248071	0.970837	0.860536	0.801737	0.704546	0.984405	0.975262	0.791273	0.710981
1755	BTBD7	0	0	0	0.0136285	0.0267483	0.00475842	0.984504	0.970187	0.974243	0.946553	0.983918	0.974579	0.973045	0.949286
1756	BTBD8	0	0	0	0.0208988	0.0390017	0.0089264	0.974412	0.955353	0.958666	0.922975	0.973624	0.961726	0.957207	0.927388
1757	BTBD9	0	1	0	0.0232663	0.115735	0.0168901	0.983496	0.928576	0.83378	0.743024	0.9853	0.976266	0.818078	0.742537
1758	BTC	0	0	0	0.0234805	0.0431904	0.010536	0.949636	0.92227	0.923512	0.873945	0.94193	0.922982	0.918247	0.875939
1759	BTD	0	0	0	0.0113318	0.0224203	0.00355749	0.985181	0.971652	0.975327	0.949003	0.984605	0.975788	0.974144	0.951544
1760	BTF3	0	0	0	0.0200907	0.0379084	0.00846892	0.974194	0.95901	0.958344	0.927964	0.973391	0.965735	0.956877	0.9325
1761	BTF3L4	0	0	0	0.0215172	0.0401716	0.00933078	0.969773	0.951679	0.95172	0.916397	0.968466	0.958819	0.949883	0.921127
1762	BTG1	0	0	0	0.0217346	0.0404896	0.00945993	0.968344	0.950174	0.94965	0.914245	0.966843	0.957383	0.94766	0.919033
1763	BTG2	0	0	0	0.0235995	0.043397	0.0106139	0.948545	0.918802	0.922048	0.868576	0.940198	0.917423	0.916481	0.869746
1764	BTG3	0	0	0	0.0204609	0.0385539	0.00869907	0.972326	0.957432	0.955511	0.925183	0.971334	0.964527	0.953895	0.929894
1765	BTG4	0	0	0	0.021365	0.0397831	0.00921575	0.971486	0.952689	0.954257	0.918906	0.9704	0.959439	0.952579	0.923479
1766	BTK	0	0	0	0.00579302	0.013483	0.00130813	0.986304	0.973855	0.97714	0.952206	0.985793	0.977681	0.976039	0.954559
1767	BTLA	0	0	0	0.02255	0.0417332	0.00995617	0.966189	0.942255	0.946525	0.902682	0.964298	0.94819	0.944295	0.906821
1768	BTN1A1	0	1	0	0.0645826	0.25781	0.0559421	0.872151	0.793375	0.684736	0.493521	0.979213	0.968176	0.671603	0.460409
1769	BTN2A1	0	0	0	0.0198949	0.037286	0.00830669	0.977001	0.959733	0.962604	0.930163	0.976382	0.965843	0.961265	0.934319
1770	BTN2A2	0	0	0	0.0188106	0.0355047	0.00766108	0.979548	0.963173	0.966509	0.935508	0.979005	0.968827	0.965256	0.939233
1771	BTN3A1	0	0	0	0.0197543	0.0370961	0.00822821	0.977679	0.960246	0.963639	0.930792	0.97708	0.966239	0.962334	0.934838
1772	BTN3A2	0	0	0	0.0214466	0.0399056	0.00926447	0.972203	0.952177	0.955326	0.918095	0.971191	0.958672	0.9537	0.922539
1773	BTN3A3	0	0	0	0.0194597	0.036581	0.00804736	0.978165	0.961206	0.964372	0.932394	0.977581	0.967107	0.963088	0.93642
1774	BTNL2	0	0	0	0.0237027	0.0435765	0.0106816	0.947442	0.915831	0.920531	0.864252	0.938413	0.91269	0.914776	0.86411
1775	BTNL3	0	0	0	0.0205818	0.0384953	0.00873469	0.975642	0.956896	0.960541	0.925415	0.974946	0.963201	0.959136	0.929683
1776	BTNL8	0	0	0	0.0199667	0.0374293	0.00835365	0.976997	0.959464	0.962598	0.929717	0.976378	0.965597	0.961259	0.933818
1777	BTNL9	0	0	0	0.0182819	0.0345702	0.00734207	0.980194	0.964392	0.967495	0.937478	0.979648	0.969891	0.966268	0.941106
1778	BTRC	0	1	0	0.0401883	0.17564	0.0323521	0.904776	0.847362	0.782425	0.672322	0.983773	0.973991	0.773063	0.678746
1779	BUB1	0	0	0	0.0151044	0.0293035	0.00555289	0.983695	0.968954	0.972954	0.944584	0.983124	0.973585	0.971763	0.947511
1780	BUB1B	0	0	0	0.0136129	0.0267166	0.00474963	0.984509	0.9702	0.974248	0.946576	0.983921	0.974589	0.973051	0.949302
1781	BUB3	0	0	0	0.0131501	0.0264602	0.00457529	0.983781	0.970543	0.973089	0.946751	0.983206	0.975051	0.971894	0.949625
1782	BUD13	0	0	0	0.0188145	0.035497	0.00766139	0.97946	0.96316	0.966371	0.935529	0.978919	0.968832	0.965119	0.939268
1783	BUD31	0	0	0	0.0206079	0.0386233	0.00876324	0.974917	0.956777	0.959435	0.924855	0.97417	0.963266	0.957992	0.929269
1784	BVES	0	0	0	0.0211599	0.0394446	0.00908892	0.973535	0.953844	0.957336	0.920673	0.972673	0.960282	0.955826	0.925065
1785	BYSL	0	0	0	0.0168796	0.0322982	0.0065426	0.982237	0.966802	0.970671	0.941149	0.98169	0.971821	0.969464	0.9444
1786	BZRAP1	0	0	0	0.0101288	0.0205847	0.00302081	0.985766	0.972245	0.976274	0.949813	0.985218	0.976245	0.975124	0.952252
1787	BZW1	0	0	0	0.0157864	0.0311015	0.00601386	0.981877	0.968282	0.970107	0.942766	0.981321	0.973311	0.96889	0.946071
1788	BZW2	0	0	0	0.0160976	0.0311793	0.00612798	0.983103	0.967891	0.972028	0.94267	0.982541	0.972726	0.970833	0.945763
1789	C10orf10	0	0	0	0.0230154	0.0424719	0.0102467	0.95613	0.934939	0.932309	0.891518	0.951312	0.94086	0.928426	0.895842
1790	C10orf105	0	0	0	0.0241811	0.0443195	0.010983	0.929434	0.898329	0.897781	0.840924	0.906031	0.881623	0.886324	0.836164
1791	C10orf107	0	0	0	0.0222089	0.041101	0.00973074	0.967094	0.946125	0.947822	0.909299	0.965349	0.952687	0.945703	0.913823
1792	C10orf11	0	0	0	0.0214483	0.0398743	0.0092604	0.971705	0.952154	0.954589	0.918327	0.970638	0.958739	0.952925	0.922823
1793	C10orf111	0	0	0	0.024042	0.0440871	0.0108926	0.934839	0.90413	0.904362	0.848986	0.916688	0.892542	0.894773	0.846412
1794	C10orf113	0	0	0	0.024058	0.0441089	0.0109022	0.933644	0.903691	0.902941	0.848444	0.914415	0.891833	0.892955	0.845428
1795	C10orf12	0	0	0	0.0159647	0.0312383	0.00609156	0.981077	0.968057	0.968871	0.942579	0.98053	0.973225	0.967638	0.945993
1796	C10orf120	0	0	0	0.0208949	0.0389569	0.00891826	0.973949	0.955378	0.957969	0.923233	0.973124	0.961846	0.956488	0.927685
1797	C10orf128	0	0	0	0.024154	0.0442669	0.0109642	0.930716	0.899455	0.899354	0.842708	0.908706	0.883543	0.888374	0.838375
1798	C10orf131	0	0	0	0.0237262	0.0435933	0.0106933	0.945085	0.915237	0.917379	0.863778	0.93463	0.911931	0.910891	0.863936
1799	C10orf2	0	0	0	0.00495397	0.0106901	0.000935859	0.986703	0.974092	0.977767	0.952855	0.98623	0.977826	0.976711	0.955096
1800	C10orf25	0	0	0	0.0233844	0.0430326	0.0104746	0.952584	0.925423	0.927447	0.878316	0.946351	0.927359	0.922874	0.880895
1801	C10orf35	0	0	0	0.0235822	0.0433601	0.0106015	0.94825	0.919102	0.921654	0.869459	0.939738	0.918101	0.916037	0.870697
1802	C10orf53	0	0	0	0.0231629	0.0427375	0.0103441	0.95083	0.931327	0.925083	0.885376	0.943737	0.937354	0.920102	0.889663
1803	C10orf54	0	0	0	0.0214952	0.0401134	0.00931383	0.967754	0.951825	0.948804	0.916706	0.966152	0.959372	0.946756	0.921809
1804	C10orf55	0	0	0	0.0240451	0.0441064	0.0108968	0.935815	0.903984	0.90552	0.848543	0.918505	0.892118	0.896245	0.845304
1805	C10orf62	0	0	0	0.023903	0.0438728	0.0108052	0.94004	0.908721	0.910849	0.855272	0.926054	0.901223	0.902864	0.853662
1806	C10orf67	0	0	0	0.0228333	0.0421483	0.0101274	0.962306	0.938252	0.940964	0.896981	0.95953	0.943781	0.938213	0.901113
1807	C10ORF68	0	0	0	0.018426	0.0348625	0.00743402	0.980192	0.964059	0.967492	0.936868	0.979646	0.96957	0.966263	0.94051
1808	C10orf71	0	0	0	0.0177158	0.0337327	0.00702749	0.981409	0.965424	0.969386	0.938948	0.980858	0.970698	0.968164	0.942395
1809	C10orf76	0	0	0	0.0171865	0.0329816	0.00674117	0.982378	0.966308	0.970889	0.940164	0.981828	0.971363	0.969683	0.943426
1810	C10orf82	0	0	0	0.023609	0.0434064	0.0106191	0.947934	0.918616	0.92121	0.868444	0.93919	0.917206	0.915533	0.869476
1811	C10orf88	0	0	0	0.0218605	0.0405776	0.00952038	0.97011	0.949194	0.95222	0.913528	0.968855	0.9557	0.950416	0.917957
1812	C10orf90	0	1	0	0.0605252	0.234354	0.0514737	0.865239	0.800856	0.659903	0.548899	0.977561	0.967308	0.641721	0.559079
1813	C10orf91	0	0	0	0.0238849	0.0438424	0.0107935	0.939848	0.90954	0.910602	0.856263	0.925669	0.902845	0.902556	0.855189
1814	C10orf95	0	0	0	0.023108	0.0425979	0.0103015	0.958851	0.932866	0.936069	0.88879	0.955029	0.936997	0.932728	0.892293
1815	C10orf99	0	0	0	0.0239005	0.0438703	0.0108039	0.936592	0.908848	0.9064	0.855359	0.91982	0.902899	0.897361	0.854457
1816	C11orf1	0	0	0	0.0224459	0.0415161	0.00988353	0.965954	0.943543	0.946184	0.905084	0.964016	0.949829	0.943915	0.909509
1817	C11orf16	0	0	0	0.0216364	0.0401703	0.00937506	0.970672	0.950951	0.953041	0.91642	0.969481	0.957542	0.951282	0.920948
1818	C11orf21	0	0	0	0.0236094	0.0434181	0.010621	0.948803	0.918593	0.922395	0.868212	0.9406	0.916914	0.916919	0.869127
1819	C11orf24	0	1	0	0.0732185	0.266218	0.0635643	0.839803	0.777756	0.541995	0.467965	0.962095	0.948285	0.511227	0.470764
1820	C11orf31	0	0	0	0.0236338	0.0434179	0.0106304	0.945314	0.91786	0.917681	0.868245	0.935007	0.916359	0.911258	0.869515
1821	C11orf40	0	0	0	0.0234403	0.0430604	0.0105004	0.94678	0.923572	0.919649	0.877602	0.937384	0.925642	0.913748	0.880924
1822	C11orf42	0	0	0	0.0216658	0.0402339	0.0093956	0.970785	0.950775	0.953208	0.91603	0.969616	0.957302	0.95146	0.920569
1823	C11orf44	0	0	0	0.0241908	0.044343	0.0109904	0.931518	0.897861	0.900302	0.839839	0.910282	0.880178	0.889604	0.834397
1824	C11orf45	0	0	0	0.0239365	0.0439258	0.0108265	0.938515	0.907587	0.908921	0.853499	0.923297	0.899353	0.900412	0.851703
1825	C11orf49	0	0	0	0.0203584	0.0380925	0.00859349	0.976029	0.957907	0.96112	0.92717	0.97536	0.964147	0.959738	0.931426
1826	C11orf52	0	0	0	0.0238134	0.04374	0.0107499	0.943393	0.912055	0.915179	0.859449	0.93177	0.906348	0.90821	0.858408
1827	C11orf53	0	0	0	0.0234192	0.043095	0.0104977	0.952144	0.92421	0.926847	0.876574	0.945687	0.92545	0.922173	0.87868
1828	C11orf54	0	0	0	0.0199503	0.0374227	0.00834676	0.977207	0.959527	0.96292	0.929741	0.976597	0.965622	0.961587	0.933811
1829	C11orf57	0	0	0	0.0225451	0.0417326	0.00995419	0.96333	0.942305	0.94239	0.902695	0.960785	0.948944	0.939813	0.907301
1830	C11orf58	0	0	0	0.0230021	0.0424745	0.010242	0.960317	0.935157	0.938147	0.891426	0.956972	0.940119	0.935096	0.895174
1831	C11orf63	0	0	0	0.0170761	0.0325915	0.00664961	0.981914	0.96649	0.970167	0.940737	0.981357	0.971597	0.96895	0.944049
1832	C11orf65	0	0	0	0.0219381	0.0406977	0.00956767	0.969654	0.948497	0.951542	0.912506	0.968324	0.955019	0.949693	0.91699
1833	C11orf68	0	0	0	0.022541	0.0417389	0.00995363	0.964481	0.942364	0.944032	0.902579	0.962237	0.948789	0.941637	0.907036
1834	C11orf70	0	0	0	0.0206403	0.0385565	0.00876519	0.975126	0.95662	0.959749	0.925142	0.974395	0.963018	0.95832	0.929494
1835	C11orf71	0	0	0	0.023315	0.0429307	0.0104322	0.951118	0.927422	0.925472	0.880734	0.944188	0.93076	0.920559	0.883932
1836	C11orf72	0	0	0	0.0233511	0.0430101	0.0104583	0.955416	0.926337	0.931352	0.879018	0.950347	0.928165	0.927307	0.881189
1837	C11orf73	0	0	0	0.0209842	0.039264	0.008997	0.971689	0.954899	0.954566	0.921603	0.97062	0.961913	0.9529	0.926385
1838	C11orf74	0	0	0	0.0233985	0.0430518	0.010483	0.951954	0.925037	0.926589	0.877921	0.945407	0.926868	0.92187	0.88042
1839	C11orf80	0	0	0	0.0201559	0.0378047	0.00847738	0.976995	0.958736	0.962596	0.928362	0.976376	0.964851	0.961254	0.932463
1840	C11orf84	0	0	0	0.0212573	0.039771	0.00917393	0.967624	0.953297	0.948613	0.918974	0.965988	0.960951	0.946543	0.92414
1841	C11orf85	0	0	0	0.0227777	0.0420546	0.0100919	0.962755	0.938998	0.941586	0.89851	0.960089	0.944608	0.938936	0.902525
1842	C11orf86	0	0	0	0.0224951	0.041615	0.00991727	0.966067	0.942951	0.946348	0.904025	0.964151	0.94899	0.944102	0.908275
1843	C11orf87	0	0	0	0.0237628	0.0436639	0.0107184	0.940512	0.913932	0.911489	0.861374	0.926894	0.911111	0.90366	0.861799
1844	C11orf88	0	0	0	0.0229886	0.0423896	0.0102238	0.959993	0.93541	0.937678	0.893076	0.956538	0.940428	0.934569	0.897025
1845	C11orf91	0	0	0	0.0226493	0.0418593	0.0100131	0.964409	0.94106	0.943927	0.901207	0.962147	0.946882	0.941522	0.905399
1846	C11orf94	0	0	0	0.0234484	0.0431279	0.010514	0.949866	0.923297	0.92378	0.875492	0.942257	0.924557	0.918564	0.877988
1847	C11orf96	0	0	0	0.0217277	0.0403748	0.00944002	0.971057	0.950216	0.95361	0.915014	0.969919	0.956687	0.951896	0.919471
1848	C12orf10	0	0	0	0.0156852	0.0301634	0.00585557	0.983067	0.968387	0.97197	0.943788	0.982506	0.97316	0.970778	0.946848
1849	C12orf29	0	0	0	0.0223575	0.0413969	0.00983191	0.967288	0.944611	0.948113	0.906432	0.965579	0.950902	0.94601	0.910769
1850	C12orf36	0	0	0	0.0228064	0.0420915	0.0101085	0.961708	0.938633	0.940111	0.897838	0.958779	0.944313	0.937277	0.902035
1851	C12orf4	0	0	0	0.0163328	0.0314883	0.00624817	0.983014	0.967598	0.971888	0.942279	0.982453	0.972439	0.97069	0.945375
1852	C12orf40	0	0	0	0.0197548	0.0370573	0.00822272	0.977401	0.960244	0.963218	0.930921	0.976798	0.966271	0.961901	0.935012
1853	C12orf42	0	0	0	0.0230922	0.0425378	0.0102862	0.957251	0.933186	0.93384	0.890247	0.952856	0.937855	0.930211	0.894268
1854	C12orf43	0	0	0	0.0214542	0.0399138	0.00926853	0.97213	0.952122	0.955216	0.918046	0.97111	0.958631	0.95358	0.922511
1855	C12orf45	0	0	0	0.0235482	0.0432989	0.0105789	0.948787	0.920403	0.922373	0.871048	0.940575	0.919884	0.916894	0.87272
1856	C12orf49	0	0	0	0.0225668	0.0417335	0.00996257	0.96537	0.942077	0.945328	0.902657	0.963329	0.948037	0.943016	0.906902
1857	C12orf50	0	0	0	0.019271	0.0362656	0.00793418	0.978567	0.961795	0.964988	0.933403	0.977998	0.967633	0.963711	0.937285
1858	C12orf54	0	0	0	0.0231135	0.0425926	0.0103028	0.958033	0.932718	0.934947	0.888909	0.953932	0.936963	0.931456	0.892638
1859	C12orf56	0	0	0	0.0204927	0.0383143	0.00867529	0.975605	0.957283	0.960487	0.926194	0.974909	0.963606	0.959081	0.930498
1860	C12orf57	0	0	0	0.0197485	0.0370092	0.00821342	0.977124	0.960276	0.962796	0.931088	0.976513	0.966346	0.961458	0.93516
1861	C12orf60	0	0	0	0.023915	0.0438923	0.0108129	0.938767	0.908272	0.909244	0.854349	0.923758	0.900648	0.900818	0.852746
1862	C12orf61	0	0	0	0.0237395	0.0435901	0.010698	0.94287	0.914711	0.914467	0.863851	0.93088	0.91176	0.907371	0.864413
1863	C12orf65	0	0	0	0.0219138	0.0406538	0.00955191	0.967805	0.948712	0.948878	0.912869	0.966212	0.955666	0.946836	0.917706
1864	C12orf66	0	0	0	0.0215685	0.0402172	0.0093568	0.97002	0.951348	0.952087	0.916137	0.968744	0.958347	0.950274	0.920789
1865	C12orf71	0	0	0	0.0234439	0.043138	0.0105138	0.951845	0.923454	0.92644	0.875124	0.945246	0.9243	0.921696	0.877187
1866	C12orf73	0	0	0	0.023594	0.0433834	0.0106097	0.948217	0.918918	0.92161	0.868807	0.939661	0.917746	0.915984	0.870014
1867	C12orf74	0	0	0	0.0231541	0.0426445	0.0103263	0.956375	0.931541	0.932649	0.887599	0.951652	0.935525	0.928834	0.891327
1868	C12orf75	0	0	0	0.0238545	0.0438306	0.0107799	0.933948	0.910641	0.90332	0.856519	0.915011	0.90704	0.893441	0.856318
1869	C12orf76	0	0	0	0.0237852	0.0436886	0.010731	0.943619	0.913021	0.915476	0.860676	0.932153	0.908102	0.908573	0.860273
1870	C12orf77	0	0	0	0.0234849	0.0431977	0.0105388	0.950568	0.922229	0.924728	0.873769	0.943321	0.922589	0.919683	0.875772
1871	C14orf1	0	0	0	0.0214343	0.0399644	0.00926876	0.971574	0.952231	0.954388	0.917697	0.970498	0.958974	0.952728	0.922252
1872	C14orf105	0	0	0	0.0207987	0.0388159	0.00886188	0.974568	0.95591	0.958899	0.923963	0.973793	0.962317	0.957455	0.928318
1873	C14orf119	0	0	0	0.0230062	0.0424345	0.0102374	0.960366	0.935061	0.938217	0.892261	0.957036	0.939881	0.935174	0.895919
1874	C14orf142	0	0	0	0.0244152	0.0446979	0.0111335	0.921657	0.887379	0.888533	0.82669	0.888603	0.856329	0.873777	0.817419
1875	C14orf159	0	0	0	0.0199505	0.0373525	0.00833652	0.976671	0.959524	0.962093	0.929961	0.976042	0.965694	0.960738	0.934134
1876	C14orf166	0	0	0	0.0194651	0.0366782	0.00806344	0.977653	0.961191	0.9636	0.932079	0.977054	0.967233	0.962291	0.936175
1877	C14orf177	0	0	0	0.0241381	0.0442384	0.0109535	0.930478	0.900108	0.899061	0.844171	0.908214	0.885389	0.887993	0.840168
1878	C14orf178	0	0	0	0.0239913	0.0440093	0.0108608	0.936783	0.906073	0.906643	0.851712	0.92018	0.896568	0.897668	0.84967
1879	C14orf180	0	0	0	0.0231935	0.0427262	0.010354	0.956637	0.930554	0.933014	0.885637	0.952029	0.934262	0.929252	0.888979
1880	C14orf182	0	0	0	0.0236722	0.0434995	0.0106579	0.946023	0.916564	0.91862	0.865996	0.936163	0.914199	0.912423	0.866563
1881	C14orf183	0	0	0	0.0219942	0.040798	0.00960395	0.969485	0.948022	0.951298	0.911764	0.968139	0.954553	0.949439	0.916316
1882	C14orf2	0	0	0	0.023601	0.0434495	0.0106227	0.939116	0.918733	0.909692	0.867338	0.924393	0.920771	0.901419	0.869438
1883	C14orf28	0	0	0	0.0211363	0.0393823	0.00907085	0.97333	0.953982	0.957023	0.920992	0.972448	0.960487	0.955495	0.925431
1884	C14orf37	0	0	0	0.0203771	0.0381113	0.00860307	0.975851	0.957818	0.960858	0.927106	0.97517	0.964095	0.959469	0.931373
1885	C14orf39	0	0	0	0.0194914	0.0366289	0.00806566	0.978061	0.961087	0.964221	0.932225	0.977476	0.967011	0.962931	0.936261
1886	C14orf79	0	0	0	0.0220495	0.0408418	0.00963136	0.96819	0.947638	0.949423	0.911534	0.966662	0.954244	0.947416	0.91613
1887	C14orf80	0	0	0	0.0194751	0.036597	0.0080552	0.977986	0.96115	0.964102	0.932352	0.977396	0.967092	0.962811	0.936394
1888	C14orf93	0	0	0	0.0210792	0.0393401	0.00904344	0.974128	0.954308	0.958244	0.92122	0.973319	0.960705	0.956773	0.925557
1889	C15orf32	0	0	0	0.0232353	0.0427946	0.0103806	0.955935	0.929368	0.932054	0.883861	0.951056	0.932596	0.928117	0.886821
1890	C15orf37	0	0	0	0.0234744	0.0431618	0.0105292	0.949373	0.922515	0.923158	0.874524	0.941527	0.923161	0.917827	0.876829
1891	C15orf38-AP3S2	0	0	0	0.0196459	0.0369137	0.00816257	0.977906	0.960628	0.963979	0.931386	0.977312	0.966581	0.962684	0.935386
1892	C15orf39	0	0	0	0.0182623	0.0346915	0.00735245	0.980837	0.964434	0.968502	0.937278	0.980291	0.969836	0.967271	0.940785
1893	C15orf40	0	0	0	0.0225057	0.0416077	0.00992014	0.96323	0.942812	0.942247	0.904098	0.960668	0.949499	0.939666	0.908893
1894	C15orf41	0	0	0	0.0206797	0.0386436	0.00879256	0.975227	0.956434	0.959902	0.924746	0.974504	0.962807	0.958478	0.929086
1895	C15orf43	0	0	0	0.0229038	0.0422805	0.0101746	0.962119	0.937062	0.940707	0.894898	0.959302	0.942157	0.937928	0.898651
1896	C15orf48	0	0	0	0.0222304	0.0411746	0.00975008	0.967759	0.945921	0.948811	0.90855	0.966158	0.952334	0.946763	0.913019
1897	C15orf52	0	0	0	0.0181545	0.0343526	0.00726683	0.980399	0.964628	0.967819	0.937857	0.979851	0.970067	0.966588	0.941456
1898	C15orf53	0	0	0	0.0234426	0.0431236	0.0105111	0.950845	0.923474	0.925102	0.87566	0.943759	0.924614	0.920125	0.877956
1899	C15orf54	0	0	0	0.0237945	0.0436882	0.0107345	0.941765	0.912712	0.913025	0.860715	0.928974	0.908007	0.905598	0.860508
1900	C15orf56	0	0	0	0.0231054	0.0426006	0.0103009	0.958824	0.932907	0.93603	0.888631	0.954992	0.9371	0.932685	0.892228
1901	C15orf57	0	0	0	0.0227671	0.042097	0.0100944	0.960251	0.939177	0.938043	0.897762	0.956886	0.9456	0.934992	0.902241
1902	C15orf59	0	0	0	0.0218395	0.040573	0.00951184	0.969949	0.949389	0.951986	0.91358	0.968666	0.956017	0.950166	0.918069
1903	C15orf61	0	0	0	0.0235504	0.0433052	0.0105807	0.947425	0.920337	0.920508	0.870954	0.938386	0.920314	0.914749	0.872756
1904	C15orf62	0	1	0	0.0722144	0.258373	0.0623264	0.836724	0.778689	0.527507	0.491459	0.957602	0.939731	0.490727	0.495822
1905	C16orf13	0	1	0	0.0792903	0.306252	0.0705715	0.850161	0.766654	0.599096	0.396462	0.972105	0.960468	0.571804	0.370196
1906	C16orf3	0	0	0	0.0243806	0.0446353	0.0111102	0.922464	0.889104	0.889487	0.829071	0.890548	0.86028	0.875076	0.820625
1907	C16orf45	0	0	0	0.0227677	0.0420608	0.010089	0.962003	0.939167	0.940542	0.898302	0.959154	0.945013	0.937744	0.902556
1908	C16orf46	0	0	0	0.0219892	0.0407061	0.00958809	0.967833	0.948064	0.948919	0.912462	0.966244	0.954849	0.94688	0.917196
1909	C16orf47	0	0	0	0.0237443	0.0436468	0.0107087	0.939264	0.914524	0.909882	0.862025	0.924661	0.912815	0.901657	0.86279
1910	C16orf52	0	0	0	0.0222246	0.0412378	0.00975749	0.96703	0.945983	0.947729	0.908015	0.965273	0.95268	0.945602	0.912581
1911	C16orf54	0	0	0	0.0227969	0.0421329	0.0101112	0.959713	0.938735	0.937271	0.897244	0.95616	0.945093	0.934112	0.90165
1912	C16orf58	0	0	0	0.0179272	0.0340056	0.0071389	0.980839	0.965057	0.968506	0.938482	0.980293	0.970428	0.967275	0.94199
1913	C16orf59	0	0	0	0.0200416	0.0375499	0.00839845	0.976773	0.959182	0.962254	0.92923	0.97615	0.965296	0.960903	0.933419
1914	C16orf62	0	0	0	0.0128348	0.0253146	0.00433915	0.984785	0.970764	0.974691	0.947478	0.984202	0.975036	0.973502	0.950133
1915	C16orf70	0	0	0	0.0163637	0.0319097	0.0063155	0.980749	0.967548	0.968365	0.941688	0.980203	0.972855	0.967134	0.945231
1916	C16orf71	0	0	0	0.0197739	0.0370153	0.00822342	0.97678	0.960173	0.962266	0.931057	0.976158	0.966306	0.960917	0.935202
1917	C16orf72	0	0	0	0.0189607	0.0361767	0.00781071	0.976544	0.962767	0.961904	0.93365	0.97591	0.969074	0.960544	0.937916
1918	C16orf74	0	0	0	0.0230048	0.0424448	0.0102384	0.952833	0.935085	0.927787	0.892027	0.946694	0.941766	0.923249	0.896837
1919	C16orf78	0	0	0	0.0215241	0.0400044	0.00930816	0.971473	0.95165	0.954232	0.917415	0.970386	0.958212	0.952559	0.921989
1920	C16orf86	0	0	0	0.0226822	0.0419217	0.0100352	0.964433	0.940586	0.943962	0.900288	0.962177	0.94621	0.94156	0.904183
1921	C16orf87	0	0	0	0.022445	0.041562	0.00989022	0.967128	0.943559	0.947872	0.904607	0.965389	0.949604	0.945757	0.908781
1922	C16orf89	0	0	0	0.0210178	0.03909	0.00898336	0.97258	0.954694	0.955893	0.922575	0.971614	0.961353	0.954296	0.927185
1923	C16orf90	0	0	0	0.0233539	0.0429835	0.0104553	0.953257	0.926266	0.928349	0.87948	0.94729	0.928437	0.923904	0.882144
1924	C16orf91	0	0	0	0.0208934	0.0389464	0.00891615	0.973848	0.955389	0.95782	0.923295	0.973015	0.961866	0.956329	0.927776
1925	C16orf92	0	0	0	0.0238611	0.0438075	0.0107788	0.940652	0.910308	0.91164	0.857278	0.9271	0.904084	0.903847	0.856217
1926	C16orf96	0	0	0	0.0177321	0.0337682	0.00703809	0.981411	0.965399	0.969389	0.938887	0.980861	0.97067	0.968167	0.942337
1927	C16orf98	0	0	0	0.0236587	0.0435089	0.0106541	0.943038	0.916961	0.914688	0.865715	0.931168	0.916097	0.907642	0.866809
1928	C17orf100	0	0	0	0.0240872	0.0441808	0.0109248	0.933337	0.902192	0.90252	0.846013	0.913808	0.88971	0.892463	0.842434
1929	C17orf102	0	0	0	0.0238967	0.043855	0.0108	0.939166	0.90907	0.909756	0.855921	0.924483	0.902182	0.901499	0.854615
1930	C17orf103	0	0	0	0.0239116	0.0439248	0.0108167	0.932522	0.908336	0.901545	0.853634	0.912246	0.903604	0.891159	0.852419
1931	C17orf105	0	0	0	0.0235495	0.0433226	0.0105831	0.950612	0.920381	0.924787	0.870545	0.943387	0.919347	0.919754	0.871554
1932	C17orf107	0	0	0	0.0228875	0.0422501	0.0101637	0.961399	0.937315	0.939672	0.895423	0.958364	0.942826	0.936788	0.89939
1933	C17orf47	0	0	0	0.0196615	0.036985	0.00817858	0.978171	0.960564	0.964381	0.931159	0.977589	0.966471	0.963098	0.935111
1934	C17orf49	0	0	0	0.0226443	0.0418585	0.0100111	0.964094	0.941141	0.943482	0.901221	0.961752	0.947056	0.941014	0.905484
1935	C17orf50	0	0	0	0.0228834	0.042212	0.0101563	0.961115	0.937412	0.939279	0.896068	0.958018	0.942929	0.936361	0.900213
1936	C17orf51	0	0	0	0.0227584	0.0420515	0.0100841	0.962595	0.939306	0.941367	0.898584	0.959896	0.945116	0.938683	0.902634
1937	C17orf53	0	0	0	0.0189263	0.0357495	0.00773722	0.979616	0.962874	0.966615	0.934868	0.979073	0.968492	0.965361	0.938617
1938	C17orf58	0	0	0	0.0227929	0.0420983	0.0101044	0.96099	0.938806	0.939102	0.897732	0.957857	0.944852	0.936163	0.902051
1939	C17orf59	0	0	0	0.0226205	0.0418467	0.0100003	0.963605	0.941461	0.942776	0.901409	0.96112	0.947687	0.940239	0.905807
1940	C17orf62	0	0	0	0.0234983	0.0432278	0.0105487	0.950903	0.921689	0.92518	0.87306	0.943867	0.921819	0.920217	0.874618
1941	C17orf64	0	0	0	0.0222946	0.04129	0.00979185	0.967615	0.945279	0.9486	0.907458	0.965977	0.951562	0.946528	0.911914
1942	C17orf67	0	0	0	0.0236841	0.0435136	0.0106647	0.945257	0.916263	0.917606	0.86568	0.934913	0.913757	0.911167	0.866273
1943	C17orf72	0	0	0	0.0231319	0.0426439	0.0103177	0.958733	0.932103	0.935902	0.88766	0.954871	0.93605	0.93254	0.890902
1944	C17orf74	0	0	0	0.0208374	0.0388714	0.00888435	0.974318	0.955714	0.958528	0.923741	0.973524	0.96217	0.957064	0.928162
1945	C17orf75	0	0	0	0.0202358	0.0380078	0.00853634	0.975305	0.958416	0.960027	0.927535	0.974588	0.964874	0.958607	0.931904
1946	C17orf77	0	0	0	0.023701	0.0435421	0.0106756	0.944912	0.915882	0.91715	0.864971	0.934345	0.913187	0.910614	0.865395
1947	C17orf78	0	0	0	0.0226911	0.0419337	0.0100404	0.964335	0.940456	0.94383	0.900023	0.96205	0.945994	0.941416	0.904035
1948	C17orf80	0	0	0	0.019279	0.0362602	0.00793623	0.978437	0.961772	0.964786	0.933436	0.977862	0.967626	0.963505	0.937328
1949	C17orf82	0	0	0	0.0222862	0.0412495	0.0097825	0.96704	0.945385	0.947744	0.907845	0.965284	0.951791	0.945617	0.91244
1950	C17orf89	0	0	0	0.0232158	0.0427826	0.0103713	0.955008	0.929846	0.930804	0.884133	0.949805	0.933969	0.926693	0.887547
1951	C17orf96	0	0	0	0.0231468	0.042702	0.0103324	0.955848	0.931683	0.931933	0.886282	0.950935	0.936441	0.927978	0.889965
1952	C17orf97	0	0	0	0.0232036	0.0427403	0.0103601	0.956407	0.930255	0.932693	0.885245	0.951695	0.93395	0.928884	0.888596
1953	C17orf98	0	0	0	0.0233758	0.0430274	0.0104705	0.953231	0.925659	0.928314	0.878447	0.947253	0.927588	0.923864	0.881013
1954	C17orf99	0	0	0	0.0231045	0.0426172	0.0103031	0.958242	0.932947	0.935213	0.888169	0.9542	0.937388	0.931758	0.891857
1955	C18orf21	0	0	0	0.0226509	0.0418539	0.0100129	0.964268	0.941033	0.943732	0.901302	0.961966	0.946872	0.941299	0.905526
1956	C18orf25	0	0	0	0.0203457	0.0382869	0.00861752	0.971982	0.957954	0.955004	0.926338	0.970942	0.965049	0.953357	0.931193
1957	C18orf32	0	0	0	0.0241348	0.0442544	0.0109548	0.930238	0.900269	0.898766	0.843255	0.907715	0.886205	0.887609	0.839209
1958	C18orf42	0	0	0	0.0238111	0.0437623	0.0107525	0.937716	0.912199	0.907866	0.858682	0.921872	0.908621	0.899126	0.858651
1959	C18orf54	0	0	0	0.019035	0.0358378	0.00778844	0.978862	0.962561	0.965445	0.934622	0.978306	0.968303	0.964172	0.938484
1960	C18orf8	1	0	0	0.178554	0.079749	0.0617125	0.745014	0.659787	0.86106	0.780356	0.735237	0.664319	0.971572	0.949852
1961	C19orf12	0	0	0	0.0199292	0.0374791	0.0083474	0.975929	0.95962	0.960972	0.929497	0.975252	0.965975	0.959585	0.933841
1962	C19orf18	0	0	0	0.0230833	0.0425485	0.0102844	0.958815	0.93341	0.936018	0.890057	0.95498	0.937822	0.93267	0.893713
1963	C19orf24	0	0	0	0.0221788	0.0410848	0.00971695	0.967988	0.946407	0.949139	0.909399	0.966421	0.952857	0.94711	0.913874
1964	C19orf25	0	0	0	0.023573	0.0433616	0.0105982	0.943206	0.919444	0.914934	0.869361	0.931453	0.920608	0.90791	0.871332
1965	C19orf33	0	0	0	0.0240597	0.0441631	0.0109113	0.927908	0.903544	0.895966	0.846784	0.902765	0.894131	0.883881	0.844109
1966	C19orf35	0	0	0	0.022054	0.0409071	0.00964298	0.969318	0.947607	0.951056	0.91099	0.967956	0.954026	0.949187	0.915354
1967	C19orf38	0	0	0	0.0228328	0.042161	0.0101292	0.962658	0.938273	0.941447	0.896872	0.959966	0.943744	0.938771	0.900866
1968	C19orf43	0	0	0	0.022734	0.042088	0.0100804	0.961308	0.939687	0.939542	0.897913	0.958246	0.946253	0.936642	0.902273
1969	C19orf44	0	0	0	0.0206668	0.038619	0.00878419	0.975233	0.956498	0.959912	0.924865	0.974511	0.962872	0.958488	0.9292
1970	C19orf45	0	0	0	0.0213517	0.0397456	0.00920516	0.972536	0.952785	0.955827	0.919096	0.971563	0.959274	0.954227	0.923552
1971	C19orf47	0	0	0	0.0173004	0.0330967	0.00679608	0.981481	0.96615	0.969498	0.939997	0.980933	0.971361	0.968277	0.943401
1972	C19orf48	0	0	0	0.024245	0.0444207	0.0110237	0.928205	0.895705	0.896326	0.837485	0.903487	0.875576	0.884356	0.831492
1973	C19orf52	0	0	0	0.0231628	0.0426718	0.0103339	0.957018	0.931341	0.93353	0.886957	0.952552	0.935211	0.929858	0.890494
1974	C19orf53	0	0	0	0.0243437	0.0445659	0.0110849	0.921521	0.890815	0.888372	0.831566	0.888271	0.864968	0.873558	0.824389
1975	C19orf54	0	0	0	0.0202908	0.0379757	0.00855163	0.976201	0.958183	0.961383	0.927679	0.975548	0.964426	0.960004	0.931853
1976	C19orf55	0	0	0	0.0213607	0.0397503	0.00920921	0.97238	0.952728	0.955587	0.919069	0.97139	0.959244	0.953975	0.923539
1977	C19orf57	0	0	0	0.0206075	0.0385191	0.00874765	0.975395	0.956783	0.960164	0.925329	0.974681	0.963135	0.958748	0.929635
1978	C19orf60	0	0	0	0.0230631	0.0425359	0.0102748	0.960085	0.93394	0.937808	0.890323	0.95667	0.938312	0.934715	0.893796
1979	C19orf66	0	0	0	0.0225691	0.0418	0.0099736	0.965754	0.942051	0.945876	0.901875	0.963787	0.948046	0.943614	0.906057
1980	C19orf69	0	0	0	0.0237362	0.0436145	0.0107005	0.944698	0.914843	0.916868	0.863188	0.933992	0.911502	0.910271	0.863102
1981	C19orf70	0	0	0	0.0237551	0.0436302	0.0107102	0.943578	0.914149	0.915422	0.862741	0.932084	0.910405	0.908507	0.862701
1982	C19orf71	0	0	0	0.0222897	0.0412053	0.00977706	0.965759	0.945357	0.945884	0.908321	0.963793	0.951942	0.943623	0.912998
1983	C19orf73	0	0	0	0.0244736	0.0447831	0.0111697	0.917408	0.88495	0.883445	0.823399	0.878252	0.850584	0.866929	0.813451
1984	C19orf77	0	0	0	0.023982	0.0440094	0.0108572	0.937373	0.906449	0.907395	0.851665	0.921235	0.897204	0.898575	0.849555
1985	C19orf80	0	0	0	0.0227681	0.0420674	0.0100902	0.963887	0.939157	0.943183	0.898198	0.961479	0.944561	0.940686	0.902067
1986	C1D	0	0	0	0.0235707	0.0433367	0.0105935	0.947816	0.919512	0.921008	0.870005	0.938978	0.918799	0.915346	0.871406
1987	C1GALT1	0	0	0	0.0185917	0.035372	0.00756485	0.97728	0.96373	0.963035	0.93581	0.976673	0.969773	0.961709	0.939894
1988	C1GALT1C1	0	0	0	0.0214599	0.0400863	0.00929658	0.967671	0.95208	0.948682	0.916893	0.966043	0.95962	0.946624	0.922025
1989	C1orf100	0	0	0	0.0208847	0.0389434	0.00891249	0.974019	0.955439	0.958075	0.923311	0.973202	0.961903	0.956602	0.927766
1990	C1orf101	0	0	0	0.0179277	0.0341405	0.00715808	0.981334	0.965056	0.969272	0.938205	0.980784	0.970348	0.968047	0.941672
1991	C1orf105	0	0	0	0.023628	0.0434341	0.0106307	0.947494	0.918075	0.9206	0.867743	0.938494	0.916209	0.914858	0.868499
1992	C1orf106	0	0	0	0.0188475	0.0356007	0.00768794	0.979665	0.96309	0.966688	0.93524	0.979123	0.968698	0.965437	0.938976
1993	C1orf109	0	0	0	0.021619	0.0401727	0.00936893	0.971249	0.951055	0.953897	0.916389	0.970138	0.957597	0.952215	0.920895
1994	C1orf111	0	0	0	0.0229331	0.0422999	0.0101888	0.960745	0.936605	0.938754	0.894565	0.95753	0.94182	0.935763	0.898491
1995	C1orf112	0	0	0	0.0177577	0.0337919	0.00705023	0.981324	0.965355	0.969256	0.938835	0.980774	0.970637	0.968032	0.942312
1996	C1orf115	0	0	0	0.0227745	0.0420542	0.0100906	0.962518	0.939058	0.941257	0.898525	0.959799	0.944725	0.938561	0.902571
1997	C1orf116	0	0	0	0.020587	0.0384393	0.00872828	0.974991	0.956871	0.959544	0.925605	0.974247	0.963272	0.958105	0.929979
1998	C1orf122	0	0	0	0.0238068	0.0437313	0.010746	0.941452	0.9124	0.912648	0.859689	0.928467	0.907623	0.905132	0.859181
1999	C1orf123	0	0	0	0.0205192	0.0383541	0.00869088	0.97549	0.95718	0.960309	0.926029	0.974784	0.963499	0.9589	0.930322
[truncated: 16,857 more rows]
